# Supplementary material for: Targeting JAK/STAT Signaling Antagonizes Resistance to Oncolytic Reovirus Therapy Driven by Prior Infection with HTLV-1 in Models of T-Cell Lymphoma
Source: Viruses. 2021 Jul 20;13(7):1406. doi: 10.3390/v13071406 (PMC8310324; doi:10.3390/v13071406)
Supplement: Supplementary file 1 [file viruses-13-01406-s001.zip]

Archive with 1 entries (1 files):
- viruses-1089379-supplementary.xlsx
