# Supplementary material for: Targeting JAK/STAT Signaling Antagonizes Resistance to Oncolytic Reovirus Therapy Driven by Prior Infection with HTLV-1 in Models of T-Cell Lymphoma
Source: Viruses. 2021 Jul 20;13(7):1406. doi: 10.3390/v13071406 (PMC8310324; doi:10.3390/v13071406)
Supplement: Supplementary file 1 [file viruses-13-01406-s001.zip › viruses-1089379-supplementary.xlsx]

## Sheet: Supplemental Table S1
Supplemental Table S1. List of genes that are significantly altered 2.0-fold or greater in both HTLV-1 positive (HuT-102, MJ) cells vs. HTLV-1 negative (HuT-78, KARPAS-299) cells
Gene Symbol	Gene_assignment	p-value(HTLV-1 positive vs. HTLV-1 negative)	Fold-Change(HTLV-1 positive vs. HTLV-1 negative)	Fold-Change(HTLV-1 positive vs. HTLV-1 negative) (Description)	F(Attribute)	SS(Attribute)	SS(Error)
AASS	NM_005763 // AASS // aminoadipate-semialdehyde synthase // 7q31.3 // 10157 /// XM_01151	0.00231174	4.80729	HTLV-1 positive up vs HTLV-1 negative	25.5989	10.2625	2.40537
ABCC4	NM_001105515 // ABCC4 // ATP binding cassette subfamily C member 4 // 13q32 // 10257 //	0.000154024	2.6648	HTLV-1 positive up vs HTLV-1 negative	70.7292	3.99893	0.339232
ABCD3	NM_001122674 // ABCD3 // ATP binding cassette subfamily D member 3 // 1p21.3 // 5825 //	0.000290785	-2.57999	HTLV-1 positive down vs HTLV-1 negative	56.2346	3.73938	0.398977
ACP6	NM_016361 // ACP6 // acid phosphatase 6, lysophosphatidic // 1q21 // 51205 /// XM_01150	1.03196e-06	-6.79731	HTLV-1 positive down vs HTLV-1 negative	397.67	15.2901	0.230695
ACTA2	NM_001141945 // ACTA2 // actin, alpha 2, smooth muscle, aorta // 10q23.3 // 59 /// NM_0	2.62003e-06	3.2515	HTLV-1 positive up vs HTLV-1 negative	290.102	5.78751	0.119699
ADAM23	NM_003812 // ADAM23 // ADAM metallopeptidase domain 23 // 2q33 // 8745 /// XM_005246932	4.09229e-06	9.69965	HTLV-1 positive up vs HTLV-1 negative	249.31	21.4897	0.51718
ADAMTS1	NM_006988 // ADAMTS1 // ADAM metallopeptidase with thrombospondin type 1 motif 1 // 21q	4.7434e-07	3.80128	HTLV-1 positive up vs HTLV-1 negative	516.834	7.42269	0.0861711
ADAP1	NM_001284308 // ADAP1 // ArfGAP with dual PH domains 1 // 7p22.3 // 11033 /// NM_001284	1.43348e-05	9.49509	HTLV-1 positive up vs HTLV-1 negative	162.371	21.0884	0.779265
ADCY1	NM_001281768 // ADCY1 // adenylate cyclase 1 (brain) // 7p12.3 // 107 /// NM_021116 //	0.00226713	5.8325	HTLV-1 positive up vs HTLV-1 negative	25.7992	12.945	3.01057
ADGRA3	NM_145290 // ADGRA3 // adhesion G protein-coupled receptor A3 // 4p15.2 // 166647 /// X	4.21387e-05	5.69911	HTLV-1 positive up vs HTLV-1 negative	111.77	12.6076	0.6768
ADGRD1	NM_198827 // ADGRD1 // adhesion G protein-coupled receptor D1 // 12q24.33 // 283383 ///	0.000121665	2.87091	HTLV-1 positive up vs HTLV-1 negative	76.9396	4.62997	0.36106
ADGRL3	NM_015236 // ADGRL3 // adhesion G protein-coupled receptor L3 // 4q13.1 // 23284 /// XM	0.000895059	5.37198	HTLV-1 positive up vs HTLV-1 negative	37.0387	11.7656	1.90595
AFAP1	NM_001134647 // AFAP1 // actin filament associated protein 1 // 4p16 // 60312 /// NM_19	0.0022105	2.83912	HTLV-1 positive up vs HTLV-1 negative	26.0611	4.53272	1.04356
AKT3	NM_001206729 // AKT3 // v-akt murine thymoma viral oncogene homolog 3 // 1q44 // 10000	1.93463e-05	3.6184	HTLV-1 positive up vs HTLV-1 negative	146.431	6.88467	0.282098
AMN1	NM_001113402 // AMN1 // antagonist of mitotic exit network 1 homolog // 12p11.21 // 196	3.44544e-05	-2.63755	HTLV-1 positive down vs HTLV-1 negative	119.89	3.91551	0.195954
ANKRA2	NM_023039 // ANKRA2 // ankyrin repeat, family A (RFXANK-like), 2 // 5q12-q13 // 57763 /	0.00149972	2.51434	HTLV-1 positive up vs HTLV-1 negative	30.3688	3.53875	0.699154
ANKRD22	NM_144590 // ANKRD22 // ankyrin repeat domain 22 // 10q23.31 // 118932 /// ENST00000371	2.68277e-07	-33.7295	HTLV-1 positive down vs HTLV-1 negative	626.059	51.5303	0.493854
APBB2	NM_001166050 // APBB2 // amyloid beta (A4) precursor protein-binding, family B, member	2.41367e-05	2.53733	HTLV-1 positive up vs HTLV-1 negative	135.65	3.60897	0.15963
APOC2	NM_000483 // APOC2 // apolipoprotein C-II // 19q13.2 // 344 /// NR_037932 // APOC4-APOC	0.000265538	-2.08113	HTLV-1 positive down vs HTLV-1 negative	58.1229	2.23604	0.230825
APOLD1	NM_001130415 // APOLD1 // apolipoprotein L domain containing 1 // 12p13.1 // 81575 ///	0.000209674	-3.03101	HTLV-1 positive down vs HTLV-1 negative	63.31	5.11871	0.485109
APOOL	NM_198450 // APOOL // apolipoprotein O-like // Xq21.1 // 139322 /// XM_011530859 // APO	3.49936e-06	2.18817	HTLV-1 positive up vs HTLV-1 negative	262.943	2.55256	0.0582459
AQP3	NM_004925 // AQP3 // aquaporin 3 (Gill blood group) // 9p13 // 360 /// XM_011517864 //	0.000641197	-2.54743	HTLV-1 positive down vs HTLV-1 negative	42.0028	3.63983	0.519941
ARG2	NM_001172 // ARG2 // arginase 2 // 14q24.1 // 384 /// ENST00000261783 // ARG2 // argina	0.000496383	-3.90124	HTLV-1 positive down vs HTLV-1 negative	46.2058	7.71405	1.0017
ARHGAP15	NM_018460 // ARHGAP15 // Rho GTPase activating protein 15 // 2q22.2-q22.3 // 55843 ///	7.37429e-05	-3.07395	HTLV-1 positive down vs HTLV-1 negative	91.8611	5.24941	0.34287
ARHGAP18	NM_033515 // ARHGAP18 // Rho GTPase activating protein 18 // 6q22.33 // 93663 /// XM_00	1.20737e-06	-8.28073	HTLV-1 positive down vs HTLV-1 negative	377.127	18.6021	0.295954
ARHGAP31	NM_020754 // ARHGAP31 // Rho GTPase activating protein 31 // 3q13.33 // 57514 /// XM_00	1.3359e-05	6.06049	HTLV-1 positive up vs HTLV-1 negative	166.356	13.5141	0.487415
ASAH2B	NM_001079516 // ASAH2B // N-acylsphingosine amidohydrolase (non-lysosomal ceramidase) 2	9.90141e-06	-12.6421	HTLV-1 positive down vs HTLV-1 negative	184.372	26.7936	0.871941
ASAP1	NM_001247996 // ASAP1 // ArfGAP with SH3 domain, ankyrin repeat and PH domain 1 // 8q24	0.000461654	-2.41505	HTLV-1 positive down vs HTLV-1 negative	47.4634	3.23624	0.409103
ASIC1	NM_001095 // ASIC1 // acid sensing ion channel 1 // 12q12 // 41 /// NM_001256830 // ASI	0.00335435	-4.40552	HTLV-1 positive down vs HTLV-1 negative	22.0136	9.15331	2.49482
ASRGL1	NM_001083926 // ASRGL1 // asparaginase like 1 // 11q12.3 // 80150 /// NM_025080 // ASRG	0.00319446	-3.08526	HTLV-1 positive down vs HTLV-1 negative	22.4589	5.2838	1.41159
ATG12	NM_001277783 // ATG12 // autophagy related 12 // 5q21-q22 // 9140 /// NM_004707 // ATG1	0.000964937	2.00862	HTLV-1 positive up vs HTLV-1 negative	35.9943	2.0249	0.337537
AUNIP	NM_001287490 // AUNIP // aurora kinase A and ninein interacting protein // 1p36.11 // 7	4.66938e-05	-2.09755	HTLV-1 positive down vs HTLV-1 negative	107.834	2.28425	0.127098
B4GALNT1	NM_001276468 // B4GALNT1 // beta-1,4-N-acetyl-galactosaminyl transferase 1 // 12q13.3 /	1.34387e-05	3.57999	HTLV-1 positive up vs HTLV-1 negative	166.016	6.77087	0.244706
BAX	NM_001291428 // BAX // BCL2-associated X protein // 19q13.3-q13.4 // 581 /// NM_0012914	0.00152137	2.17783	HTLV-1 positive up vs HTLV-1 negative	30.1995	2.52176	0.50102
BCL2	NM_000633 // BCL2 // B-cell CLL/lymphoma 2 // 18q21.3 // 596 /// NM_000657 // BCL2 // B	0.000146073	3.20934	HTLV-1 positive up vs HTLV-1 negative	72.0826	5.66011	0.471135
BEND6	NM_152731 // BEND6 // BEN domain containing 6 // 6p12.1 // 221336 /// XM_005248889 // B	5.13971e-06	-3.01127	HTLV-1 positive down vs HTLV-1 negative	230.69	5.05858	0.131568
BHLHE40	NM_003670 // BHLHE40 // basic helix-loop-helix family, member e40 // 3p26 // 8553 /// E	5.66864e-05	2.01983	HTLV-1 positive up vs HTLV-1 negative	100.758	2.05735	0.122512
BIN2	NM_001290007 // BIN2 // bridging integrator 2 // 12q13 // 51411 /// NM_001290008 // BIN	2.75647e-06	-2.15176	HTLV-1 positive down vs HTLV-1 negative	285.147	2.44433	0.0514331
BLK	NM_001715 // BLK // BLK proto-oncogene, Src family tyrosine kinase // 8p23-p22 // 640 /	9.05785e-06	-3.48758	HTLV-1 positive down vs HTLV-1 negative	190.084	6.49605	0.205048
BTBD3	NM_001282550 // BTBD3 // BTB (POZ) domain containing 3 // 20p12.2 // 22903 /// NM_00128	0.00138493	5.07648	HTLV-1 positive up vs HTLV-1 negative	31.3243	10.9871	2.10451
BTG2	NM_006763 // BTG2 // BTG family, member 2 // 1q32 // 7832 /// ENST00000290551 // BTG2 /	1.89414e-06	7.09443	HTLV-1 positive up vs HTLV-1 negative	323.832	15.9803	0.296086
BTNL8	NM_001040462 // BTNL8 // butyrophilin-like 8 // 5q35.3 // 79908 /// NM_001159707 // BTN	3.19903e-05	2.87095	HTLV-1 positive up vs HTLV-1 negative	123.024	4.63011	0.225815
BTNL8	NM_001040462 // BTNL8 // butyrophilin-like 8 // 5q35.3 // 79908 /// NM_001159707 // BTN	3.4068e-05	2.7684	HTLV-1 positive up vs HTLV-1 negative	120.362	4.31622	0.215162
BVES	NM_001199563 // BVES // blood vessel epicardial substance // 6q21 // 11149 /// NM_00707	0.00107904	-8.87639	HTLV-1 positive down vs HTLV-1 negative	34.4891	19.8447	3.45233
C16orf45	NM_001142469 // C16orf45 // chromosome 16 open reading frame 45 // 16p13.11 // 89927 //	0.0030988	2.67189	HTLV-1 positive up vs HTLV-1 negative	22.7398	4.02067	1.06087
C16orf74	NM_206967 // C16orf74 // chromosome 16 open reading frame 74 // 16q24.1 // 404550 /// X	1.63455e-05	-2.67372	HTLV-1 positive down vs HTLV-1 negative	155.196	4.02625	0.155658
C20orf194	NM_001009984 // C20orf194 // chromosome 20 open reading frame 194 // 20p13 // 25943 ///	5.19225e-07	-4.47313	HTLV-1 positive down vs HTLV-1 negative	501.335	9.3423	0.111809
C20orf196	NM_001303477 // C20orf196 // chromosome 20 open reading frame 196 // 20p12.3 // 149840	2.44773e-05	-2.10395	HTLV-1 positive down vs HTLV-1 negative	134.993	2.30308	0.102364
C2orf27A	NM_013310 // C2orf27A // chromosome 2 open reading frame 27A // 2q21.2 // 29798 /// XM_	0.000653465	2.07207	HTLV-1 positive up vs HTLV-1 negative	41.7057	2.20952	0.317872
CACHD1	NM_001293274 // CACHD1 // cache domain containing 1 // 1p31.3 // 57685 /// NM_020925 //	0.000101369	2.70631	HTLV-1 positive up vs HTLV-1 negative	82.0925	4.12607	0.301568
CACNA2D1	NM_000722 // CACNA2D1 // calcium channel, voltage-dependent, alpha 2/delta subunit 1 //	0.000315652	22.1735	HTLV-1 positive up vs HTLV-1 negative	54.5771	39.9755	4.39476
CALCRL	NM_001271751 // CALCRL // calcitonin receptor like receptor // 2q32.1 // 10203 /// NM_0	0.00133561	6.18718	HTLV-1 positive up vs HTLV-1 negative	31.7678	13.8263	2.61137
CAMSAP2	NM_001297707 // CAMSAP2 // calmodulin regulated spectrin-associated protein family, mem	0.00189025	4.23586	HTLV-1 positive up vs HTLV-1 negative	27.732	8.67491	1.87687
CARD17	NM_001007232 // CARD17 // caspase recruitment domain family, member 17 // 11q22.3 // 44	1.04966e-07	-3.02144	HTLV-1 positive down vs HTLV-1 negative	857.901	5.08955	0.0355954
CARD6	NM_032587 // CARD6 // caspase recruitment domain family, member 6 // 5p13.1 // 84674 //	0.000225603	-2.01006	HTLV-1 positive down vs HTLV-1 negative	61.658	2.02906	0.19745
CARHSP1	NM_001042476 // CARHSP1 // calcium regulated heat stable protein 1 // 16p13.2 // 23589	0.00155366	-2.73984	HTLV-1 positive down vs HTLV-1 negative	29.9529	4.22877	0.847084
CARKD	NM_001242881 // CARKD // carbohydrate kinase domain containing // 13q34 // 55739 /// NM	0.000596029	2.24405	HTLV-1 positive up vs HTLV-1 negative	43.1658	2.71961	0.378023
CASP1	NM_001223 // CASP1 // caspase 1 // 11q23 // 834 /// NM_001257118 // CASP1 // caspase 1	0.000352685	-6.45084	HTLV-1 positive down vs HTLV-1 negative	52.4073	14.4667	1.65626
CCDC170	NM_025059 // CCDC170 // coiled-coil domain containing 170 // 6q25.1 // 80129 /// XM_011	0.00258719	2.55777	HTLV-1 positive up vs HTLV-1 negative	24.4672	3.67144	0.900334
CCDC6	NM_005436 // CCDC6 // coiled-coil domain containing 6 // 10q21 // 8030 /// ENST00000263	2.44707e-07	2.61574	HTLV-1 positive up vs HTLV-1 negative	645.71	3.84876	0.035763
CCDC88A	NM_001135597 // CCDC88A // coiled-coil domain containing 88A // 2p16.1 // 55704 /// NM_	4.46988e-05	-9.93292	HTLV-1 positive down vs HTLV-1 negative	109.492	21.9416	1.20237
CCDC91	NM_018318 // CCDC91 // coiled-coil domain containing 91 // 12p11.22 // 55297 /// XM_005	0.000485823	2.24012	HTLV-1 positive up vs HTLV-1 negative	46.5755	2.70783	0.348831
CCL1	NM_002981 // CCL1 // chemokine (C-C motif) ligand 1 // 17q12 // 6346 /// ENST0000022584	0.000699108	33.9817	HTLV-1 positive up vs HTLV-1 negative	40.6624	51.7487	7.63586
CCL22	NM_002990 // CCL22 // chemokine (C-C motif) ligand 22 // 16q13 // 6367 /// ENST00000219	3.86401e-08	27.4668	HTLV-1 positive up vs HTLV-1 negative	1199.11	45.6895	0.228617
CCNE1	NM_001238 // CCNE1 // cyclin E1 // 19q12 // 898 /// XM_005259370 // CCNE1 // cyclin E1	0.00256646	-2.40174	HTLV-1 positive down vs HTLV-1 negative	24.5466	3.1958	0.781159
CCNE2	NM_057749 // CCNE2 // cyclin E2 // 8q22.1 // 9134 /// XM_011517364 // CCNE2 // cyclin E	0.000624487	-4.09922	HTLV-1 positive down vs HTLV-1 negative	42.42	8.28528	1.17189
CCR1	NM_001295 // CCR1 // chemokine (C-C motif) receptor 1 // 3p21 // 1230 /// ENST000002961	0.000235383	-4.22418	HTLV-1 positive down vs HTLV-1 negative	60.719	8.64175	0.853942
CCR4	NM_005508 // CCR4 // chemokine (C-C motif) receptor 4 // 3p24 // 1233 /// ENST000003309	0.00203568	11.1233	HTLV-1 positive up vs HTLV-1 negative	26.9298	24.1584	5.38255
CCR7	NM_001301714 // CCR7 // chemokine (C-C motif) receptor 7 // 17q12-q21.2 // 1236 /// NM_	6.93827e-06	5.01503	HTLV-1 positive up vs HTLV-1 negative	208.234	10.8229	0.311849
CD160	NM_007053 // CD160 // CD160 molecule // 1q21.1 // 11126 /// NR_103845 // CD160 // CD160	0.000422477	-2.24844	HTLV-1 positive down vs HTLV-1 negative	49.043	2.73276	0.334331
CD2	NM_001767 // CD2 // CD2 molecule // 1p13.1 // 914 /// XM_005271320 // CD2 // CD2 molecu	3.73502e-05	24.2126	HTLV-1 positive up vs HTLV-1 negative	116.57	42.2775	2.17608
CD244	NM_001166663 // CD244 // CD244 molecule, natural killer cell receptor 2B4 // 1q23.3 //	0.000121455	-2.49636	HTLV-1 positive down vs HTLV-1 negative	76.987	3.48389	0.271518
CD80	NM_005191 // CD80 // CD80 molecule // 3q13.3-q21 // 941 /// XM_011513325 // CD80 // CD8	5.52715e-08	55.2624	HTLV-1 positive up vs HTLV-1 negative	1063.64	67.0071	0.377986
CD86	NM_001206924 // CD86 // CD86 molecule // 3q21 // 942 /// NM_001206925 // CD86 // CD86 m	1.57701e-07	18.0364	HTLV-1 positive up vs HTLV-1 negative	748.38	34.8252	0.279205
CD96	NM_005816 // CD96 // CD96 molecule // 3q13.13-q13.2 // 10225 /// NM_198196 // CD96 // C	0.00012242	-4.14017	HTLV-1 positive down vs HTLV-1 negative	76.7704	8.40246	0.656695
CDC6	NM_001254 // CDC6 // cell division cycle 6 // 17q21.3 // 990 /// XM_011525541 // CDC6 /	5.97408e-05	-2.21267	HTLV-1 positive down vs HTLV-1 negative	98.9199	2.62565	0.159259
CDH8	NM_001796 // CDH8 // cadherin 8, type 2 // 16q22.1 // 1006 /// XM_005255759 // CDH8 //	0.0025517	16.7724	HTLV-1 positive up vs HTLV-1 negative	24.6037	33.0975	8.07133
CDK6	NM_001145306 // CDK6 // cyclin-dependent kinase 6 // 7q21-q22 // 1021 /// NM_001259 //	9.21825e-05	5.79944	HTLV-1 positive up vs HTLV-1 negative	84.9012	12.8617	0.908941
CEBPD	NM_005195 // CEBPD // CCAAT/enhancer binding protein (C/EBP), delta // 8p11.2-p11.1 //	1.09085e-05	-2.37256	HTLV-1 positive down vs HTLV-1 negative	178.348	3.10723	0.104534
CEP128	NM_152446 // CEP128 // centrosomal protein 128kDa // 14q31.1 // 145508 /// XM_006720056	4.88803e-05	-2.04954	HTLV-1 positive down vs HTLV-1 negative	106.123	2.14368	0.1212
CES4A	NM_001190201 // CES4A // carboxylesterase 4A // 16q22.1 // 283848 /// NM_001190202 // C	0.00225533	3.43107	HTLV-1 positive up vs HTLV-1 negative	25.853	6.32724	1.46843
CFTR	NM_000492 // CFTR // cystic fibrosis transmembrane conductance regulator // 7q31.2 // 1	6.21464e-11	13.382	HTLV-1 positive up vs HTLV-1 negative	10274	28.0085	0.0163569
CHN1	NM_001025201 // CHN1 // chimerin 1 // 2q31.1 // 1123 /// NM_001206602 // CHN1 // chimer	0.000330648	11.2905	HTLV-1 positive up vs HTLV-1 negative	53.6595	24.4585	2.73486
CLC	NM_001828 // CLC // Charcot-Leyden crystal galectin // 19q13.1 // 1178 /// ENST00000221	6.8982e-07	2.50386	HTLV-1 positive up vs HTLV-1 negative	455.564	3.50678	0.046186
CLEC2D	NM_001004419 // CLEC2D // C-type lectin domain family 2, member D // 12p13 // 29121 ///	0.000322413	3.51509	HTLV-1 positive up vs HTLV-1 negative	54.1564	6.57802	0.728781
CLNK	NM_052964 // CLNK // cytokine-dependent hematopoietic cell linker // 4p16.1 // 116449 /	1.39323e-05	3.20376	HTLV-1 positive up vs HTLV-1 negative	163.97	5.64323	0.206498
CLSPN	NM_001190481 // CLSPN // claspin // 1p34.2 // 63967 /// NM_022111 // CLSPN // claspin /	8.71363e-07	-2.15151	HTLV-1 positive down vs HTLV-1 negative	421.04	2.44359	0.0348221
CLSPN	NM_001190481 // CLSPN // claspin // 1p34.2 // 63967 /// NM_022111 // CLSPN // claspin /	8.66021e-07	-2.62202	HTLV-1 positive down vs HTLV-1 negative	421.915	3.86798	0.0550061
CLSTN1	NM_001009566 // CLSTN1 // calsyntenin 1 // 1p36.22 // 22883 /// NM_001302883 // CLSTN1	0.000274394	-2.07616	HTLV-1 positive down vs HTLV-1 negative	57.4342	2.22149	0.232074
CMTM4	NM_178818 // CMTM4 // CKLF-like MARVEL transmembrane domain containing 4 // 16q21-q22.1	0.000178743	-2.23528	HTLV-1 positive down vs HTLV-1 negative	67.0537	2.69332	0.241
CMTM8	NM_178868 // CMTM8 // CKLF-like MARVEL transmembrane domain containing 8 // 3p22.3 // 1	0.000369173	-2.54149	HTLV-1 positive down vs HTLV-1 negative	51.5367	3.62167	0.421641
CNR1	NM_001160226 // CNR1 // cannabinoid receptor 1 (brain) // 6q14-q15 // 1268 /// NM_00116	5.07135e-08	6.18539	HTLV-1 positive up vs HTLV-1 negative	1094.75	13.8218	0.0757532
COL15A1	NM_001855 // COL15A1 // collagen, type XV, alpha 1 // 9q21-q22 // 1306 /// XM_011518214	6.92389e-06	7.17076	HTLV-1 positive up vs HTLV-1 negative	208.382	16.1554	0.465166
CORO1C	NM_001105237 // CORO1C // coronin, actin binding protein, 1C // 12q24.1 // 23603 /// NM	0.00234188	-2.81979	HTLV-1 positive down vs HTLV-1 negative	25.4665	4.47356	1.05399
CRIPAK	NM_175918 // CRIPAK // cysteine-rich PAK1 inhibitor // 4p16.3 // 285464 /// ENST0000032	0.000177521	2.00773	HTLV-1 positive up vs HTLV-1 negative	67.2191	2.02234	0.180514
CRISPLD1	NM_001286777 // CRISPLD1 // cysteine-rich secretory protein LCCL domain containing 1 //	0.00111476	13.2646	HTLV-1 positive up vs HTLV-1 negative	34.061	27.8185	4.90035
CSF2	NM_000758 // CSF2 // colony stimulating factor 2 (granulocyte-macrophage) // 5q31.1 //	7.46047e-07	19.1442	HTLV-1 positive up vs HTLV-1 negative	443.684	36.2754	0.490557
CST7	NM_003650 // CST7 // cystatin F (leukocystatin) // 20p11.21 // 8530 /// ENST00000480798	7.1615e-05	-19.0631	HTLV-1 positive down vs HTLV-1 negative	92.8132	36.1711	2.33831
CYP1A1	NM_000499 // CYP1A1 // cytochrome P450, family 1, subfamily A, polypeptide 1 // 15q24.1	0.000295383	-2.96366	HTLV-1 positive down vs HTLV-1 negative	55.9141	4.91337	0.527241
CYP4F3	NM_000896 // CYP4F3 // cytochrome P450, family 4, subfamily F, polypeptide 3 // 19p13.2	5.24911e-05	2.31968	HTLV-1 positive up vs HTLV-1 negative	103.509	2.94723	0.170839
DAPK1	NM_001288729 // DAPK1 // death-associated protein kinase 1 // 9q21.33 // 1612 /// NM_00	6.23826e-08	47.891	HTLV-1 positive up vs HTLV-1 negative	1021.38	62.3103	0.366036
DBN1	NM_004395 // DBN1 // drebrin 1 // 5q35.3 // 1627 /// NM_080881 // DBN1 // drebrin 1 //	0.00091713	-2.48804	HTLV-1 positive down vs HTLV-1 negative	36.6974	3.45851	0.565464
DCAF4	NM_001163508 // DCAF4 // DDB1 and CUL4 associated factor 4 // 14q24.3 // 26094 /// NM_0	0.000265051	-3.74004	HTLV-1 positive down vs HTLV-1 negative	58.1616	7.24323	0.747218
DDB2	NM_000107 // DDB2 // damage-specific DNA binding protein 2 // 11p11.2 // 1643 /// NM_00	4.13188e-07	2.29473	HTLV-1 positive up vs HTLV-1 negative	541.415	2.87196	0.0318273
DFNB31	NM_001083885 // DFNB31 // deafness, autosomal recessive 31 // 9q32 // 25861 /// NM_0011	0.00279416	2.80064	HTLV-1 positive up vs HTLV-1 negative	23.7177	4.41494	1.11688
DGKE	NM_003647 // DGKE // diacylglycerol kinase, epsilon 64kDa // 17q22 // 8526 /// XM_01152	0.000527489	-3.02558	HTLV-1 positive down vs HTLV-1 negative	45.1751	5.10218	0.677654
DNAH14	NM_001373 // DNAH14 // dynein, axonemal, heavy chain 14 // 1q42.12 // 127602 /// XM_006	0.00256609	-2.37053	HTLV-1 positive down vs HTLV-1 negative	24.548	3.10108	0.757962
DNAH14	NM_001145154 // DNAH14 // dynein, axonemal, heavy chain 14 // 1q42.12 // 127602 /// NM_	1.2629e-06	-7.98981	HTLV-1 positive down vs HTLV-1 negative	371.439	17.9779	0.290405
DNAJA4	NM_001130182 // DNAJA4 // DnaJ (Hsp40) homolog, subfamily A, member 4 // 15q25.1 // 554	0.000208646	-2.46211	HTLV-1 positive down vs HTLV-1 negative	63.4224	3.37947	0.319711
DNAJC18	NM_152686 // DNAJC18 // DnaJ (Hsp40) homolog, subfamily C, member 18 // 5q31.2 // 20205	1.37064e-08	3.70245	HTLV-1 positive up vs HTLV-1 negative	1696.1	7.13271	0.0252322
DNMBP	NM_015221 // DNMBP // dynamin binding protein // 10q24.2 // 23268 /// XM_006717735 // D	0.000146119	-2.9634	HTLV-1 positive down vs HTLV-1 negative	72.0746	4.91257	0.408957
DPY19L2	NM_173812 // DPY19L2 // dpy-19-like 2 (C. elegans) // 12q14.2 // 283417 /// XM_00671934	0.000225465	-2.05427	HTLV-1 positive down vs HTLV-1 negative	61.6717	2.15749	0.2099
DPY19L2P2	NR_003561 // DPY19L2P2 // DPY19L2 pseudogene 2 // 7q22.1 // 349152 /// NR_027768 // DPY	2.16773e-06	-2.78776	HTLV-1 positive down vs HTLV-1 negative	309.36	4.37552	0.0848627
DUSP2	NM_004418 // DUSP2 // dual specificity phosphatase 2 // 2q11 // 1844 /// ENST0000028894	6.03629e-05	5.73726	HTLV-1 positive up vs HTLV-1 negative	98.5609	12.7044	0.773397
DUSP5P1	AK055963 // DUSP5P1 // dual specificity phosphatase 5 pseudogene 1 // 1q42.13 // 574029	0.0001695	3.40616	HTLV-1 positive up vs HTLV-1 negative	68.344	6.25267	0.54893
E2F2	NM_004091 // E2F2 // E2F transcription factor 2 // 1p36 // 1870 /// XM_005245748 // E2F	4.52966e-05	-4.03152	HTLV-1 positive down vs HTLV-1 negative	108.985	8.09085	0.445429
EBI3	NM_005755 // EBI3 // Epstein-Barr virus induced 3 // 19p13.3 // 10148 /// XM_011527619	2.71357e-05	34.9235	HTLV-1 positive up vs HTLV-1 negative	130.256	52.5544	2.42082
EDEM1	NM_014674 // EDEM1 // ER degradation enhancer, mannosidase alpha-like 1 // 3p26.1 // 96	0.000316704	2.03956	HTLV-1 positive up vs HTLV-1 negative	54.5109	2.11463	0.232757
EGR1	NM_001964 // EGR1 // early growth response 1 // 5q31.1 // 1958 /// ENST00000239938 // E	2.82913e-10	28.5427	HTLV-1 positive up vs HTLV-1 negative	6197.01	46.7554	0.045269
EHF	NM_001206615 // EHF // ets homologous factor // 11p12 // 26298 /// NM_001206616 // EHF	0.00130613	3.36283	HTLV-1 positive up vs HTLV-1 negative	32.0436	6.12273	1.14645
EID1	NM_014335 // EID1 // EP300 interacting inhibitor of differentiation 1 // 15q21.1 // 237	0.000737789	2.10625	HTLV-1 positive up vs HTLV-1 negative	39.8469	2.30985	0.347808
ELL2	NM_012081 // ELL2 // elongation factor, RNA polymerase II, 2 // 5q15 // 22936 /// XM_00	0.000831375	2.73065	HTLV-1 positive up vs HTLV-1 negative	38.09	4.20061	0.661687
ELOVL4	NM_022726 // ELOVL4 // ELOVL fatty acid elongase 4 // 6q14 // 6785 /// ENST00000369816	0.000369642	7.17515	HTLV-1 positive up vs HTLV-1 negative	51.5127	16.1654	1.88288
EPB41L5	NM_001184937 // EPB41L5 // erythrocyte membrane protein band 4.1 like 5 // 2q14.2 // 57	0.000297133	-6.24416	HTLV-1 positive down vs HTLV-1 negative	55.7939	13.9657	1.50185
ETV7	NM_001207035 // ETV7 // ets variant 7 // 6p21 // 51513 /// NM_001207036 // ETV7 // ets	1.01892e-06	5.49359	HTLV-1 positive up vs HTLV-1 negative	399.38	12.0811	0.181497
FAF1	NM_007051 // FAF1 // Fas (TNFRSF6) associated factor 1 // 1p33 // 11124 /// ENST0000037	0.00173801	-2.04964	HTLV-1 positive down vs HTLV-1 negative	28.6652	2.14399	0.448765
FAM124B	NM_001122779 // FAM124B // family with sequence similarity 124 member B // 2q36.2 // 79	5.05569e-05	-3.09964	HTLV-1 positive down vs HTLV-1 negative	104.878	5.32749	0.304781
FAM184A	NM_001100411 // FAM184A // family with sequence similarity 184, member A // 6q22.31 //	0.00193891	-2.99337	HTLV-1 positive down vs HTLV-1 negative	27.4547	5.004	1.09358
FAM46C	NM_017709 // FAM46C // family with sequence similarity 46, member C // 1p12 // 54855 //	6.7226e-05	-9.67001	HTLV-1 positive down vs HTLV-1 negative	94.9018	21.4318	1.35499
FAM49B	NM_001256763 // FAM49B // family with sequence similarity 49, member B // 8q24.21 // 51	0.000605034	-2.34684	HTLV-1 positive down vs HTLV-1 negative	42.9247	3.02935	0.423441
FAM64A	NM_001195228 // FAM64A // family with sequence similarity 64, member A // 17p13.2 // 54	0.000819221	2.76272	HTLV-1 positive up vs HTLV-1 negative	38.3029	4.29883	0.673394
FANK1	NM_145235 // FANK1 // fibronectin type III and ankyrin repeat domains 1 // 10q26.2 // 9	0.000433862	7.44798	HTLV-1 positive up vs HTLV-1 negative	48.5644	16.7835	2.07355
FBXO27	NM_178820 // FBXO27 // F-box protein 27 // 19q13.2 // 126433 /// ENST00000292853 // FBX	5.18463e-05	-3.98406	HTLV-1 positive down vs HTLV-1 negative	103.958	7.95398	0.45907
FDXR	NM_001258012 // FDXR // ferredoxin reductase // 17q25.1 // 2232 /// NM_001258013 // FDX	0.000393879	3.70425	HTLV-1 positive up vs HTLV-1 negative	50.325	7.138	0.851029
FREM2	NM_207361 // FREM2 // FRAS1 related extracellular matrix protein 2 // 13q13.3 // 341640	1.16547e-08	47.1565	HTLV-1 positive up vs HTLV-1 negative	1790.59	61.8135	0.207128
FUCA1	NM_000147 // FUCA1 // fucosidase, alpha-L- 1, tissue // 1p34 // 2517 /// XM_005245821 /	0.000425058	-3.63244	HTLV-1 positive down vs HTLV-1 negative	48.933	6.9262	0.849268
FUCA2	NM_032020 // FUCA2 // fucosidase, alpha-L- 2, plasma // 6q24 // 2519 /// ENST0000000216	0.00032273	-14.4982	HTLV-1 positive down vs HTLV-1 negative	54.1369	29.7653	3.2989
FUOM	NM_001098483 // FUOM // fucose mutarotase // 10q26.3 // 282969 /// NM_001301827 // FUOM	0.00273148	3.0299	HTLV-1 positive up vs HTLV-1 negative	23.9366	5.11534	1.28222
FXR2	NM_004860 // FXR2 // fragile X mental retardation, autosomal homolog 2 // 17p13.1 // 95	0.000273869	2.19662	HTLV-1 positive up vs HTLV-1 negative	57.4742	2.57774	0.269102
FYCO1	NM_024513 // FYCO1 // FYVE and coiled-coil domain containing 1 // 3p21.31 // 79443 ///	0.000665271	-2.12313	HTLV-1 positive down vs HTLV-1 negative	41.4268	2.35963	0.341755
FYN	NM_002037 // FYN // FYN proto-oncogene, Src family tyrosine kinase // 6q21 // 2534 ///	0.00026462	-3.98894	HTLV-1 positive down vs HTLV-1 negative	58.196	7.96806	0.821507
GAB1	NM_002039 // GAB1 // GRB2-associated binding protein 1 // 4q31.21 // 2549 /// NM_207123	0.000103119	5.90096	HTLV-1 positive up vs HTLV-1 negative	81.5959	13.1169	0.964528
GABARAPL1	NM_031412 // GABARAPL1 // GABA(A) receptor-associated protein like 1 // 12p13.2 // 2371	9.98098e-06	-4.50082	HTLV-1 positive down vs HTLV-1 negative	183.867	9.41942	0.307378
GADD45G	NM_006705 // GADD45G // growth arrest and DNA-damage-inducible, gamma // 9q22.1-q22.2 /	0.00230548	2.05057	HTLV-1 positive up vs HTLV-1 negative	25.6267	2.14669	0.502605
GAS2L1	NM_001278730 // GAS2L1 // growth arrest-specific 2 like 1 // 22q12.2 // 10634 /// NM_00	4.02716e-06	-2.42012	HTLV-1 positive down vs HTLV-1 negative	250.675	3.25165	0.0778295
GEM	NM_005261 // GEM // GTP binding protein overexpressed in skeletal muscle // 8q13-q21 //	2.43425e-06	11.4576	HTLV-1 positive up vs HTLV-1 negative	297.432	24.7558	0.499391
GINS1	NM_021067 // GINS1 // GINS complex subunit 1 (Psf1 homolog) // 20p11.21 // 9837 /// XM_	0.00128227	-2.15117	HTLV-1 positive down vs HTLV-1 negative	32.2729	2.4426	0.454114
GLUL	NM_001033044 // GLUL // glutamate-ammonia ligase // 1q31 // 2752 /// NM_001033056 // GL	3.00867e-06	-9.58642	HTLV-1 positive down vs HTLV-1 negative	276.795	21.2681	0.461023
GNAL	NM_001142339 // GNAL // guanine nucleotide binding protein (G protein), alpha activatin	9.16694e-10	21.3414	HTLV-1 positive up vs HTLV-1 negative	4186.16	38.9948	0.055891
GNPNAT1	NM_198066 // GNPNAT1 // glucosamine-phosphate N-acetyltransferase 1 // 14q22.1 // 64841	4.03046e-05	2.00148	HTLV-1 positive up vs HTLV-1 negative	113.518	2.00428	0.105936
GOLGA8J	NM_001282472 // GOLGA8J // golgin A8 family, member J // 15q13.2 // 653073 /// NM_00128	2.26468e-07	-3.1055	HTLV-1 positive down vs HTLV-1 negative	662.735	5.3453	0.0483931
GOLGA8J	NM_001282472 // GOLGA8J // golgin A8 family, member J // 15q13.2 // 653073 /// NR_02407	3.40067e-07	-4.25052	HTLV-1 positive down vs HTLV-1 negative	578.081	8.71647	0.0904697
GOLGA8J	NM_001282472 // GOLGA8J // golgin A8 family, member J // 15q13.2 // 653073 /// NR_02407	5.31559e-07	-5.58202	HTLV-1 positive down vs HTLV-1 negative	497.386	12.3086	0.14848
GOLGA8J	NM_001282472 // GOLGA8J // golgin A8 family, member J // 15q13.2 // 653073 /// NR_02407	5.31559e-07	-5.58202	HTLV-1 positive down vs HTLV-1 negative	497.386	12.3086	0.14848
GPHN	NM_001024218 // GPHN // gephyrin // 14q23.3 // 10243 /// NM_020806 // GPHN // gephyrin	0.00115448	2.34036	HTLV-1 positive up vs HTLV-1 negative	33.606	3.00974	0.537358
GPR160	NM_014373 // GPR160 // G protein-coupled receptor 160 // 3q26.2-q27 // 26996 /// XM_005	3.46048e-05	-3.08324	HTLV-1 positive down vs HTLV-1 negative	119.709	5.27765	0.264524
GPR183	NM_004951 // GPR183 // G protein-coupled receptor 183 // 13q32.3 // 1880 /// ENST000003	2.29002e-05	3.77191	HTLV-1 positive up vs HTLV-1 negative	138.141	7.33672	0.318662
GPR75-ASB3	NM_001164165 // GPR75-ASB3 // GPR75-ASB3 readthrough // 2p16 // 100302652 /// NM_001201	0.000667858	2.03378	HTLV-1 positive up vs HTLV-1 negative	41.3665	2.09783	0.30428
GPR87	NM_023915 // GPR87 // G protein-coupled receptor 87 // 3q24 // 53836 /// ENST0000026084	0.0017901	2.73762	HTLV-1 positive up vs HTLV-1 negative	28.334	4.22197	0.894044
GRHL1	NM_198182 // GRHL1 // grainyhead-like transcription factor 1 // 2p25.1 // 29841 /// XM_	2.84942e-06	-3.15976	HTLV-1 positive down vs HTLV-1 negative	281.954	5.50999	0.117253
GSAP	NM_017439 // GSAP // gamma-secretase activating protein // 7q11.23 // 54103 /// XM_0115	1.35553e-05	-5.11811	HTLV-1 positive down vs HTLV-1 negative	165.524	11.0978	0.402278
GTF2IRD1	NM_001199207 // GTF2IRD1 // GTF2I repeat domain containing 1 // 7q11.23 // 9569 /// NM_	0.00125685	-2.71408	HTLV-1 positive down vs HTLV-1 negative	32.5235	4.14987	0.765576
GTF2IRD2B	NM_001003795 // GTF2IRD2B // GTF2I repeat domain containing 2B // 7q11.23 // 389524 ///	1.8972e-05	-2.15625	HTLV-1 positive down vs HTLV-1 negative	147.422	2.45765	0.100025
GTF2IRD2B	NM_001003795 // GTF2IRD2B // GTF2I repeat domain containing 2B // 7q11.23 // 389524 ///	1.55798e-05	-2.26566	HTLV-1 positive down vs HTLV-1 negative	157.782	2.78448	0.105886
GTSF1	NM_144594 // GTSF1 // gametocyte specific factor 1 // 12q13.13 // 121355 /// XR_944498	1.70271e-06	-91.2506	HTLV-1 positive down vs HTLV-1 negative	335.729	84.8061	1.51562
GXYLT2	NM_001080393 // GXYLT2 // glucoside xylosyltransferase 2 // 3p13 // 727936 /// XM_01153	1.8515e-08	-25.8534	HTLV-1 positive down vs HTLV-1 negative	1533.83	44.035	0.172255
HCST	NM_001007469 // HCST // hematopoietic cell signal transducer // 19q13.1 // 10870 /// NM	2.64135e-06	-6.21743	HTLV-1 positive down vs HTLV-1 negative	289.306	13.9003	0.288283
HENMT1	NM_001102592 // HENMT1 // HEN1 methyltransferase homolog 1 (Arabidopsis) // 1p13.3 // 1	3.50814e-05	-7.76717	HTLV-1 positive down vs HTLV-1 negative	119.141	17.4923	0.880924
HHLA3	NM_001031693 // HHLA3 // HERV-H LTR-associating 3 // 1p31.1 // 11147 /// NM_001036645 /	1.56729e-05	-2.63125	HTLV-1 positive down vs HTLV-1 negative	157.459	3.89624	0.148467
HIST2H4B	NM_001034077 // HIST2H4B // histone cluster 2, H4b // 1q21 // 554313 /// NM_003548 // H	0.000315307	-2.66382	HTLV-1 positive down vs HTLV-1 negative	54.5989	3.99594	0.439123
HIST2H4B	NM_001034077 // HIST2H4B // histone cluster 2, H4b // 1q21 // 554313 /// NM_003548 // H	0.000315307	-2.66382	HTLV-1 positive down vs HTLV-1 negative	54.5989	3.99594	0.439123
HNF4G	NM_004133 // HNF4G // hepatocyte nuclear factor 4, gamma // 8q21.11 // 3174 /// XM_0115	0.00222123	3.20191	HTLV-1 positive up vs HTLV-1 negative	26.0108	5.63763	1.30045
HSPG2	NM_001291860 // HSPG2 // heparan sulfate proteoglycan 2 // 1p36.1-p34 // 3339 /// NM_00	1.67532e-06	-2.03677	HTLV-1 positive down vs HTLV-1 negative	337.577	2.1065	0.0374405
HTATSF1P2	NR_033884 // HTATSF1P2 // HIV-1 Tat specific factor 1 pseudogene 2 // 6p25.2 // 401233	0.000887654	-2.63444	HTLV-1 positive down vs HTLV-1 negative	37.1558	3.90598	0.630747
HYLS1	NM_001134793 // HYLS1 // hydrolethalus syndrome 1 // 11q24.2 // 219844 /// NM_145014 //	0.00143613	2.28968	HTLV-1 positive up vs HTLV-1 negative	30.8855	2.85675	0.55497
ICAM1	NM_000201 // ICAM1 // intercellular adhesion molecule 1 // 19p13.3-p13.2 // 3383 /// EN	0.00122102	3.4477	HTLV-1 positive up vs HTLV-1 negative	32.8886	6.37697	1.16338
IFNGR2	NM_005534 // IFNGR2 // interferon gamma receptor 2 (interferon gamma transducer 1) // 2	0.00179224	2.52224	HTLV-1 positive up vs HTLV-1 negative	28.3207	3.56288	0.754828
IGHV1OR15-1	XR_916082 // IGHV1OR15-1 // immunoglobulin heavy variable 1/OR15-1 (non-functional) //	0.000283787	-2.42802	HTLV-1 positive down vs HTLV-1 negative	56.7354	3.27567	0.346415
IKZF4	NM_022465 // IKZF4 // IKAROS family zinc finger 4 // 12q13 // 64375 /// XM_005269086 //	4.69369e-08	3.17164	HTLV-1 positive up vs HTLV-1 negative	1123.5	5.54598	0.0296181
IL10RA	NM_001558 // IL10RA // interleukin 10 receptor, alpha // 11q23 // 3587 /// NR_026691 //	1.31365e-05	11.7013	HTLV-1 positive up vs HTLV-1 negative	167.32	25.185	0.903122
IL13	NM_002188 // IL13 // interleukin 13 // 5q31 // 3596 /// ENST00000304506 // IL13 // inte	1.67599e-08	49.9893	HTLV-1 positive up vs HTLV-1 negative	1585.78	63.6992	0.241014
IL21R	NM_021798 // IL21R // interleukin 21 receptor // 16p11 // 50615 /// NM_181078 // IL21R	0.000783659	5.3261	HTLV-1 positive up vs HTLV-1 negative	38.9508	11.6459	1.79394
IL3RA	NM_001267713 // IL3RA // interleukin 3 receptor, alpha (low affinity) // Xp22.3 or Yp11	0.000942004	5.0656	HTLV-1 positive up vs HTLV-1 negative	36.3256	10.9581	1.80997
IL3RA	NM_001267713 // IL3RA // interleukin 3 receptor, alpha (low affinity) // Xp22.3 or Yp11	0.000942004	5.0656	HTLV-1 positive up vs HTLV-1 negative	36.3256	10.9581	1.80997
IL6	NM_000600 // IL6 // interleukin 6 // 7p21 // 3569 /// XM_005249745 // IL6 // interleuki	0.000990552	16.2599	HTLV-1 positive up vs HTLV-1 negative	35.6364	32.3731	5.45056
IL9	NM_000590 // IL9 // interleukin 9 // 5q31.1 // 3578 /// ENST00000274520 // IL9 // inter	0.000831049	5.61316	HTLV-1 positive up vs HTLV-1 negative	38.0957	12.3884	1.95115
ILDR1	NM_001199799 // ILDR1 // immunoglobulin-like domain containing receptor 1 // 3q13.33 //	0.000601036	4.12943	HTLV-1 positive up vs HTLV-1 negative	43.0312	8.37175	1.16731
IMPACT	NM_018439 // IMPACT // impact RWD domain protein // 18q11.2-q12.1 // 55364 /// ENST0000	5.22881e-08	-13.6698	HTLV-1 positive down vs HTLV-1 negative	1083.6	28.4698	0.15764
INHBE	NM_031479 // INHBE // inhibin beta E // 12q13.3 // 83729 /// ENST00000266646 // INHBE /	0.000157463	3.29047	HTLV-1 positive up vs HTLV-1 negative	70.1722	5.90506	0.504906
INPP4A	NM_001134224 // INPP4A // inositol polyphosphate-4-phosphatase type I A // 2q11.2 // 36	3.17193e-06	-2.81922	HTLV-1 positive down vs HTLV-1 negative	271.871	4.47181	0.0986898
IPCEF1	NM_001130699 // IPCEF1 // interaction protein for cytohesin exchange factors 1 // 6q25.	0.000142058	-12.3872	HTLV-1 positive down vs HTLV-1 negative	72.8041	26.3651	2.17282
ISOC1	NM_016048 // ISOC1 // isochorismatase domain containing 1 // 5q22.1-q33.3 // 51015 ///	0.000249819	2.00017	HTLV-1 positive up vs HTLV-1 negative	59.424	2.00049	0.201989
ISOC2	NM_001136201 // ISOC2 // isochorismatase domain containing 2 // 19q13.42 // 79763 /// N	0.000174941	2.04003	HTLV-1 positive up vs HTLV-1 negative	67.5734	2.11598	0.187883
ITGA5	NM_002205 // ITGA5 // integrin alpha 5 // 12q11-q13 // 3678 /// ENST00000293379 // ITGA	0.00105428	-13.7797	HTLV-1 positive down vs HTLV-1 negative	34.7972	28.6445	4.9391
ITGA6	NM_000210 // ITGA6 // integrin alpha 6 // 2q31.1 // 3655 /// NM_001079818 // ITGA6 // i	0.00177625	-15.1195	HTLV-1 positive down vs HTLV-1 negative	28.4208	30.7068	6.4826
ITGB4	NM_000213 // ITGB4 // integrin beta 4 // 17q25 // 3691 /// NM_001005619 // ITGB4 // int	0.00115386	-3.29303	HTLV-1 positive down vs HTLV-1 negative	33.6129	5.91279	1.05545
JAKMIP2	NM_001270934 // JAKMIP2 // janus kinase and microtubule interacting protein 2 // 5q32 /	1.49645e-05	9.66789	HTLV-1 positive up vs HTLV-1 negative	159.987	21.4277	0.803606
JAM2	NM_001270407 // JAM2 // junctional adhesion molecule 2 // 21q21.2 // 58494 /// NM_00127	8.4671e-06	11.5269	HTLV-1 positive up vs HTLV-1 negative	194.525	24.8785	0.767363
JARID2	NM_001267040 // JARID2 // jumonji, AT rich interactive domain 2 // 6p24-p23 // 3720 ///	0.000209021	-3.97029	HTLV-1 positive down vs HTLV-1 negative	63.3813	7.91418	0.749196
JUND	NM_001286968 // JUND // jun D proto-oncogene // 19p13.2 // 3727 /// NM_005354 // JUND /	0.00103073	3.62301	HTLV-1 positive up vs HTLV-1 negative	35.0993	6.89829	1.17922
KANK2	NM_001136191 // KANK2 // KN motif and ankyrin repeat domains 2 // 19p13.2 // 25959 ///	0.00074163	-2.02388	HTLV-1 positive down vs HTLV-1 negative	39.7691	2.06907	0.312163
KCNMA1	NM_001014797 // KCNMA1 // potassium channel, calcium activated large conductance subfam	0.000147722	6.38671	HTLV-1 positive up vs HTLV-1 negative	71.7939	14.312	1.19609
KCNQ2	NM_004518 // KCNQ2 // potassium channel, voltage gated KQT-like subfamily Q, member 2 /	0.000533434	2.05509	HTLV-1 positive up vs HTLV-1 negative	44.9873	2.15988	0.288065
KCTD11	NM_001002914 // KCTD11 // potassium channel tetramerization domain containing 11 // 17p	1.87164e-05	4.36344	HTLV-1 positive up vs HTLV-1 negative	148.114	9.0352	0.36601
KCTD11	NM_001002914 // KCTD11 // potassium channel tetramerization domain containing 11 // 17p	8.17207e-05	2.07661	HTLV-1 positive up vs HTLV-1 negative	88.5934	2.22279	0.150539
KDELR3	NM_006855 // KDELR3 // KDEL (Lys-Asp-Glu-Leu) endoplasmic reticulum protein retention r	1.34372e-07	5.75193	HTLV-1 positive up vs HTLV-1 negative	789.688	12.7416	0.0968101
KIAA0930	NM_001009880 // KIAA0930 // KIAA0930 // 22q13.31 // 23313 /// NM_015264 // KIAA0930 //	2.61255e-05	-2.25537	HTLV-1 positive down vs HTLV-1 negative	131.98	2.75357	0.125181
KIAA1211	NM_020722 // KIAA1211 // KIAA1211 // 4q12 // 57482 /// XM_005265752 // KIAA1211 // KIAA	4.40062e-05	3.40574	HTLV-1 positive up vs HTLV-1 negative	110.091	6.25144	0.340707
KIAA1804	NM_032435 // KIAA1804 // mixed lineage kinase 4 // 1q42 // 84451 /// XM_011544305 // KI	0.000757152	-3.54951	HTLV-1 positive down vs HTLV-1 negative	39.4598	6.68039	1.01577
KLF5	NM_001286818 // KLF5 // Kruppel-like factor 5 (intestinal) // 13q22.1 // 688 /// NM_001	3.07354e-05	-2.09463	HTLV-1 positive down vs HTLV-1 negative	124.746	2.27569	0.109456
KLHL22	NM_032775 // KLHL22 // kelch-like family member 22 // 22q11.21 // 84861 /// NR_033825 /	0.000599118	2.13676	HTLV-1 positive up vs HTLV-1 negative	43.0825	2.39993	0.334232
KLHL5	NM_001007075 // KLHL5 // kelch-like family member 5 // 4p14 // 51088 /// NM_001171654 /	0.00303765	-2.61306	HTLV-1 positive down vs HTLV-1 negative	22.9255	3.84056	1.00514
KLRC2	NM_002260 // KLRC2 // killer cell lectin-like receptor subfamily C, member 2 // 12p13 /	2.04454e-05	-3.31973	HTLV-1 positive down vs HTLV-1 negative	143.663	5.99319	0.250301
KLRC3	NM_002261 // KLRC3 // killer cell lectin-like receptor subfamily C, member 3 // 12p13 /	1.74982e-05	-3.5984	HTLV-1 positive down vs HTLV-1 negative	151.593	6.82545	0.27015
KLRC4-KLRK1	NM_001199805 // KLRC4-KLRK1 // KLRC4-KLRK1 readthrough // 12p // 100528032 /// NM_01343	0.000118312	-6.71654	HTLV-1 positive down vs HTLV-1 negative	77.7084	15.0999	1.16589
KLRC4-KLRK1	NM_001199805 // KLRC4-KLRK1 // KLRC4-KLRK1 readthrough // 12p // 100528032 /// NM_00736	0.00332664	-20.4684	HTLV-1 positive down vs HTLV-1 negative	22.0887	37.9377	10.3051
KRT81	NM_002281 // KRT81 // keratin 81, type II // 12q13 // 3887 /// XM_011538334 // KRT81 //	0.000733073	-6.47804	HTLV-1 positive down vs HTLV-1 negative	39.9433	14.532	2.1829
LAIR1	NM_001289023 // LAIR1 // leukocyte-associated immunoglobulin-like receptor 1 // 19q13.4	6.99337e-09	-22.7042	HTLV-1 positive down vs HTLV-1 negative	2123.9	40.588	0.114661
LDLRAP1	NM_015627 // LDLRAP1 // low density lipoprotein receptor adaptor protein 1 // 1p36.11 /	7.08845e-07	-2.49185	HTLV-1 positive down vs HTLV-1 negative	451.404	3.47011	0.0461242
LHFP	NM_005780 // LHFP // lipoma HMGIC fusion partner // 13q12 // 10186 /// XM_011534861 //	0.000235567	7.52419	HTLV-1 positive up vs HTLV-1 negative	60.7018	16.9541	1.67581
LHPP	NM_001167880 // LHPP // phospholysine phosphohistidine inorganic pyrophosphate phosphat	0.00193918	-2.01628	HTLV-1 positive down vs HTLV-1 negative	27.4532	2.04705	0.447392
LIMA1	NM_001113546 // LIMA1 // LIM domain and actin binding 1 // 12q13 // 51474 /// NM_001113	0.003411	2.31811	HTLV-1 positive up vs HTLV-1 negative	21.8626	2.9425	0.807544
LIN7A	NM_004664 // LIN7A // lin-7 homolog A (C. elegans) // 12q21 // 8825 /// XM_011538928 //	2.36657e-07	21.7225	HTLV-1 positive up vs HTLV-1 negative	653.008	39.4471	0.362449
LINC01123	NR_046110 // LINC01123 // long intergenic non-protein coding RNA 1123 // 2q13 // 440894	0.00116256	-6.01476	HTLV-1 positive down vs HTLV-1 negative	33.516	13.4007	2.39899
LINC01123	NR_046110 // LINC01123 // long intergenic non-protein coding RNA 1123 // 2q13 // 440894	0.000263158	-11.1628	HTLV-1 positive down vs HTLV-1 negative	58.3132	24.2295	2.49304
LOC101928697	NR_126054 // LOC101928697 // uncharacterized LOC101928697 // 13q12.11 // 101928697	6.25599e-06	14.9917	HTLV-1 positive up vs HTLV-1 negative	215.729	30.5152	0.84871
LOC105374874	XM_011515029 // LOC105374874 // uncharacterized LOC105374874 // --- // 105374874	4.20326e-05	11.7368	HTLV-1 positive up vs HTLV-1 negative	111.868	25.2471	1.35412
LOC400590	BC062632 // LOC400590 // uncharacterized LOC400590 // 17q11.2 // 400590	0.00308388	-2.57998	HTLV-1 positive down vs HTLV-1 negative	22.7846	3.73935	0.984702
LPAL2	NR_028092 // LPAL2 // lipoprotein, Lp(a)-like 2, pseudogene // 6q26-q27 // 80350 /// NR	3.47699e-06	-5.39896	HTLV-1 positive down vs HTLV-1 negative	263.517	11.8359	0.26949
LPAR6	NM_001162497 // LPAR6 // lysophosphatidic acid receptor 6 // 13q14 // 10161 /// NM_0011	0.00190341	-3.3523	HTLV-1 positive down vs HTLV-1 negative	27.6561	6.0911	1.32147
LRIG3	NM_001136051 // LRIG3 // leucine-rich repeats and immunoglobulin-like domains 3 // 12q1	0.000585528	7.44746	HTLV-1 positive up vs HTLV-1 negative	43.4531	16.7823	2.3173
LRP1B	NM_018557 // LRP1B // LDL receptor related protein 1B // 2q21.2 // 53353 /// XM_0115113	0.00103655	2.46782	HTLV-1 positive up vs HTLV-1 negative	35.0237	3.39685	0.581924
LRRC8B	NM_001134476 // LRRC8B // leucine rich repeat containing 8 family, member B // 1p22.2 /	0.00118479	-2.47545	HTLV-1 positive down vs HTLV-1 negative	33.2725	3.4201	0.616744
LRRC8C	NM_032270 // LRRC8C // leucine rich repeat containing 8 family, member C // 1p22.2 // 8	9.93931e-05	-7.42427	HTLV-1 positive down vs HTLV-1 negative	82.6672	16.7302	1.21428
LSG1	NM_018385 // LSG1 // large 60S subunit nuclear export GTPase 1 // 3q29 // 55341 /// ENS	1.04993e-06	2.09847	HTLV-1 positive up vs HTLV-1 negative	395.357	2.28697	0.0347074
MAP10	NM_019090 // MAP10 // microtubule-associated protein 10 // 1q42.2 // 54627 /// ENST0000	0.000975676	-4.17782	HTLV-1 positive down vs HTLV-1 negative	35.8427	8.50989	1.42454
MAP7	NM_001198608 // MAP7 // microtubule-associated protein 7 // 6q23.3 // 9053 /// NM_00119	0.000125532	-5.26578	HTLV-1 positive down vs HTLV-1 negative	76.0873	11.4878	0.905894
MAPK1	NM_002745 // MAPK1 // mitogen-activated protein kinase 1 // 22q11.21 // 5594 /// NM_138	0.000191587	-2.51782	HTLV-1 positive down vs HTLV-1 negative	65.4016	3.54937	0.325623
MARK1	NM_001286124 // MARK1 // MAP/microtubule affinity-regulating kinase 1 // 1q41 // 4139 /	9.56176e-07	3.86016	HTLV-1 positive up vs HTLV-1 negative	408.044	7.59455	0.111672
MB21D2	NM_178496 // MB21D2 // Mab-21 domain containing 2 // 3q29 // 151963 /// ENST00000392452	0.00107734	5.66534	HTLV-1 positive up vs HTLV-1 negative	34.51	12.5216	2.17704
MBNL3	NM_001170701 // MBNL3 // muscleblind-like splicing regulator 3 // Xq26.2 // 55796 /// N	5.26173e-05	-2.15653	HTLV-1 positive down vs HTLV-1 negative	103.422	2.45848	0.142628
MCOLN2	NM_153259 // MCOLN2 // mucolipin 2 // 1p22 // 255231 /// XM_005270719 // MCOLN2 // muco	7.73786e-07	6.67706	HTLV-1 positive up vs HTLV-1 negative	438.254	15.0066	0.20545
MDK	NM_001012333 // MDK // midkine (neurite growth-promoting factor 2) // 11p11.2 // 4192 /	2.45195e-05	2.84677	HTLV-1 positive up vs HTLV-1 negative	134.913	4.55614	0.202626
ME3	NM_001014811 // ME3 // malic enzyme 3, NADP(+)-dependent, mitochondrial // 11cen-q22.3	2.69731e-05	-4.2205	HTLV-1 positive down vs HTLV-1 negative	130.528	8.63129	0.396756
MEIS1	NM_002398 // MEIS1 // Meis homeobox 1 // 2p14 // 4211 /// XM_005264321 // MEIS1 // Meis	5.2791e-05	5.39346	HTLV-1 positive up vs HTLV-1 negative	103.303	11.8216	0.686618
MFSD10	NM_001120 // MFSD10 // major facilitator superfamily domain containing 10 // 4p16.3 //	0.000950833	3.02316	HTLV-1 positive up vs HTLV-1 negative	36.1968	5.0948	0.844517
MGMT	NM_002412 // MGMT // O-6-methylguanine-DNA methyltransferase // 10q26 // 4255 /// XM_00	1.72687e-07	-3.47361	HTLV-1 positive down vs HTLV-1 negative	725.917	6.45435	0.0533479
MGST1	NM_001260511 // MGST1 // microsomal glutathione S-transferase 1 // 12p12.3-p12.1 // 425	4.43901e-06	15.2169	HTLV-1 positive up vs HTLV-1 negative	242.502	30.8522	0.763347
MGST2	NM_001204366 // MGST2 // microsomal glutathione S-transferase 2 // 4q28.3 // 4258 /// N	0.00315622	-5.22033	HTLV-1 positive down vs HTLV-1 negative	22.5698	11.3683	3.02216
MIIP	NM_021933 // MIIP // migration and invasion inhibitory protein // 1p36.22 // 60672 ///	0.000468211	2.60852	HTLV-1 positive up vs HTLV-1 negative	47.2165	3.82666	0.48627
MIR155HG	NR_001458 // MIR155HG // MIR155 host gene // --- // 114614 /// NR_030784 // MIR155 // m	5.37751e-05	27.0474	HTLV-1 positive up vs HTLV-1 negative	102.637	45.266	2.64619
MNS1	NM_018365 // MNS1 // meiosis-specific nuclear structural 1 // 15q21.3 // 55329 /// ENST	0.00113092	-6.87831	HTLV-1 positive down vs HTLV-1 negative	33.8734	15.4796	2.74191
MOK	NM_001272011 // MOK // MOK protein kinase // 14q32 // 5891 /// NM_014226 // MOK // MOK	0.0018998	2.64277	HTLV-1 positive up vs HTLV-1 negative	27.6769	3.9315	0.852299
MORC4	NM_001085354 // MORC4 // MORC family CW-type zinc finger 4 // Xq22.3 // 79710 /// NM_02	0.00190489	5.98462	HTLV-1 positive up vs HTLV-1 negative	27.6476	13.3258	2.89193
MORC4	NM_001085354 // MORC4 // MORC family CW-type zinc finger 4 // Xq22.3 // 79710 /// NM_02	0.00145062	2.19078	HTLV-1 positive up vs HTLV-1 negative	30.7651	2.56033	0.499331
MPDU1	NM_004870 // MPDU1 // mannose-P-dolichol utilization defect 1 // 17p13.1-p12 // 9526 //	0.000777721	2.2786	HTLV-1 positive up vs HTLV-1 negative	39.0629	2.82339	0.433669
MPDZ	NM_001261406 // MPDZ // multiple PDZ domain protein // 9p23 // 8777 /// NM_001261407 //	2.35911e-06	24.4051	HTLV-1 positive up vs HTLV-1 negative	300.612	42.4878	0.848026
MRC2	NM_006039 // MRC2 // mannose receptor, C type 2 // 17q23.2 // 9902 /// XM_011525543 //	0.0010105	5.87618	HTLV-1 positive up vs HTLV-1 negative	35.3661	13.0548	2.2148
MRPL46	NM_022163 // MRPL46 // mitochondrial ribosomal protein L46 // 15q25.3 // 26589 /// ENST	7.17691e-05	2.00464	HTLV-1 positive up vs HTLV-1 negative	92.743	2.01339	0.130256
MTAP	NM_002451 // MTAP // methylthioadenosine phosphorylase // 9p21 // 4507 /// NR_003529 //	0.000156316	2.36208	HTLV-1 positive up vs HTLV-1 negative	70.3562	3.0755	0.26228
MX1	NM_001144925 // MX1 // MX dynamin-like GTPase 1 // 21q22.3 // 4599 /// NM_001178046 //	0.000150722	-4.82964	HTLV-1 positive down vs HTLV-1 negative	71.2797	10.3232	0.86896
MXD1	NM_001202513 // MXD1 // MAX dimerization protein 1 // 2p13-p12 // 4084 /// NM_001202514	7.59703e-06	-3.38136	HTLV-1 positive down vs HTLV-1 negative	201.877	6.17835	0.183628
MYBL2	NM_001278610 // MYBL2 // v-myb avian myeloblastosis viral oncogene homolog-like 2 // 20	0.000689813	-2.52844	HTLV-1 positive down vs HTLV-1 negative	40.8674	3.58182	0.525869
MYO1B	NM_001130158 // MYO1B // myosin IB // 2q12-q34 // 4430 /// NM_001161819 // MYO1B // myo	0.000433241	-9.88683	HTLV-1 positive down vs HTLV-1 negative	48.5901	21.8528	2.69842
MYO1C	NM_001080779 // MYO1C // myosin IC // 17p13.3 // 4641 /// NM_001080950 // MYO1C // myos	0.00131609	3.99009	HTLV-1 positive up vs HTLV-1 negative	31.9495	7.97139	1.497
MYO1F	NM_012335 // MYO1F // myosin IF // 19p13.3-p13.2 // 4542 /// XM_011528024 // MYO1F // m	5.96092e-06	-15.9302	HTLV-1 positive down vs HTLV-1 negative	219.316	31.8992	0.872691
MZT2B	XM_011511889 // MZT2B // mitotic spindle organizing protein 2B // 2q21.1 // 80097	9.63863e-06	2.98334	HTLV-1 positive up vs HTLV-1 negative	186.079	4.97342	0.160364
MZT2B	XM_011511889 // MZT2B // mitotic spindle organizing protein 2B // 2q21.1 // 80097	9.63863e-06	2.98334	HTLV-1 positive up vs HTLV-1 negative	186.079	4.97342	0.160364
NAB1	NM_005966 // NAB1 // NGFI-A binding protein 1 // 2q32.3-q33 // 4664 /// XM_005246579 //	0.00164399	3.00005	HTLV-1 positive up vs HTLV-1 negative	29.2979	5.02437	1.02896
NAB2	NM_005967 // NAB2 // NGFI-A binding protein 2 (EGR1 binding protein 2) // 12q13.3 // 46	1.61806e-06	2.49978	HTLV-1 positive up vs HTLV-1 negative	341.574	3.49433	0.0613805
NABP1	NM_001031716 // NABP1 // nucleic acid binding protein 1 // 2q32.3 // 64859 /// NM_00125	2.30234e-07	-2.02719	HTLV-1 positive down vs HTLV-1 negative	659.073	2.0787	0.0189238
NBR2	NR_003108 // NBR2 // neighbor of BRCA1 gene 2 (non-protein coding) // 17q21 // 10230 //	4.04195e-05	-2.18168	HTLV-1 positive down vs HTLV-1 negative	113.405	2.53322	0.134027
NFATC2	NM_001136021 // NFATC2 // nuclear factor of activated T-cells, cytoplasmic, calcineurin	0.00147639	3.01147	HTLV-1 positive up vs HTLV-1 negative	30.5549	5.05919	0.99346
NFKB2	NM_001077494 // NFKB2 // nuclear factor of kappa light polypeptide gene enhancer in B-c	2.67874e-05	3.91238	HTLV-1 positive up vs HTLV-1 negative	130.841	7.74641	0.355229
NFKBIA	NM_020529 // NFKBIA // nuclear factor of kappa light polypeptide gene enhancer in B-cel	6.25243e-05	4.01315	HTLV-1 positive up vs HTLV-1 negative	97.351	8.03793	0.495399
NGFRAP1	NM_001282674 // NGFRAP1 // nerve growth factor receptor (TNFRSF16) associated protein 1	2.20519e-05	3.13296	HTLV-1 positive up vs HTLV-1 negative	139.956	5.42868	0.23273
NINJ1	NM_004148 // NINJ1 // ninjurin 1 // 9q22 // 4814 /// XM_011518716 // NINJ1 // ninjurin	1.59066e-06	2.29286	HTLV-1 positive up vs HTLV-1 negative	343.553	2.86633	0.0500592
NKD2	NM_001271082 // NKD2 // naked cuticle homolog 2 (Drosophila) // 5p15.3 // 85409 /// NM_	1.14685e-05	-5.99071	HTLV-1 positive down vs HTLV-1 negative	175.309	13.341	0.456597
NOA1	NM_032313 // NOA1 // nitric oxide associated 1 // 4q12 // 84273 /// ENST00000264230 //	9.9203e-05	2.04838	HTLV-1 positive up vs HTLV-1 negative	82.7233	2.14031	0.155239
NQO1	NM_000903 // NQO1 // NAD(P)H dehydrogenase, quinone 1 // 16q22.1 // 1728 /// NM_0010254	0.000364348	-5.89704	HTLV-1 positive down vs HTLV-1 negative	51.786	13.1071	1.51861
NR2F2	NM_001145155 // NR2F2 // nuclear receptor subfamily 2, group F, member 2 // 15q26 // 70	3.69618e-05	3.32228	HTLV-1 positive up vs HTLV-1 negative	116.995	6.00085	0.30775
NR4A1	NM_001202233 // NR4A1 // nuclear receptor subfamily 4, group A, member 1 // 12q13 // 31	3.28256e-07	7.20431	HTLV-1 positive up vs HTLV-1 negative	584.995	16.232	0.166483
NR4A2	NM_006186 // NR4A2 // nuclear receptor subfamily 4, group A, member 2 // 2q22-q23 // 49	0.000886652	7.21934	HTLV-1 positive up vs HTLV-1 negative	37.1717	16.2663	2.62559
NRARP	NM_001004354 // NRARP // NOTCH-regulated ankyrin repeat protein // 9q34.3 // 441478 ///	0.00130185	2.09365	HTLV-1 positive up vs HTLV-1 negative	32.0843	2.2728	0.42503
NSF	NM_006178 // NSF // N-ethylmaleimide-sensitive factor // 17q21 // 4905 /// NR_040116 //	0.000590902	-2.36085	HTLV-1 positive down vs HTLV-1 negative	43.3052	3.07176	0.425597
NUCB2	NM_005013 // NUCB2 // nucleobindin 2 // 11p15.1 // 4925 /// XM_011520120 // NUCB2 // nu	4.45155e-05	-5.65264	HTLV-1 positive down vs HTLV-1 negative	109.649	12.4893	0.683411
NUDT11	NM_018159 // NUDT11 // nudix hydrolase 11 // Xp11.22 // 55190 /// ENST00000375992 // NU	3.04056e-07	8.63322	HTLV-1 positive up vs HTLV-1 negative	600.256	19.3429	0.193347
NUP62	NM_001193357 // NUP62 // nucleoporin 62kDa // 19q13.33 // 23636 /// NM_001258017 // IL4	0.00229096	3.39809	HTLV-1 positive up vs HTLV-1 negative	25.6916	6.22851	1.4546
OLFM4	NM_006418 // OLFM4 // olfactomedin 4 // 13q14.3 // 10562 /// ENST00000219022 // OLFM4 /	0.000170206	-2.12573	HTLV-1 positive down vs HTLV-1 negative	68.2421	2.36729	0.208138
OR7E129P	OTTHUMT00000357027 // OR7E129P // olfactory receptor, family 7, subfamily E, member 129	7.38556e-07	3.06102	HTLV-1 positive up vs HTLV-1 negative	445.197	5.21006	0.0702169
OR7E14P	NR_045002 // OR7E14P // olfactory receptor, family 7, subfamily E, member 14 pseudogene	0.000270471	5.65061	HTLV-1 positive up vs HTLV-1 negative	57.7355	12.4841	1.29737
OR7E157P	OTTHUMT00000318958 // OR7E157P // olfactory receptor, family 7, subfamily E, member 157	0.000184595	3.81713	HTLV-1 positive up vs HTLV-1 negative	66.2819	7.46903	0.676115
OR7E5P	NR_027688 // OR7E5P // olfactory receptor, family 7, subfamily E, member 5 pseudogene /	1.509e-05	4.25871	HTLV-1 positive up vs HTLV-1 negative	159.527	8.73969	0.32871
OR7E5P	NR_027688 // OR7E5P // olfactory receptor, family 7, subfamily E, member 5 pseudogene /	0.000182167	3.92991	HTLV-1 positive up vs HTLV-1 negative	66.5982	7.79727	0.702477
OR7E5P	NR_027688 // OR7E5P // olfactory receptor, family 7, subfamily E, member 5 pseudogene /	0.000116046	3.15643	HTLV-1 positive up vs HTLV-1 negative	78.2446	5.49989	0.421746
OR7E5P	NR_027688 // OR7E5P // olfactory receptor, family 7, subfamily E, member 5 pseudogene /	0.00052716	3.13358	HTLV-1 positive up vs HTLV-1 negative	45.1856	5.43058	0.721103
OR7E5P	NR_027688 // OR7E5P // olfactory receptor, family 7, subfamily E, member 5 pseudogene /	0.000116701	2.98094	HTLV-1 positive up vs HTLV-1 negative	78.0883	4.96609	0.381575
OR7E5P	NR_027688 // OR7E5P // olfactory receptor, family 7, subfamily E, member 5 pseudogene /	0.000267261	2.84795	HTLV-1 positive up vs HTLV-1 negative	57.9865	4.55974	0.471807
OR7E87P	OTTHUMT00000127991 // OR7E87P // olfactory receptor, family 7, subfamily E, member 87 p	0.000207821	2.28495	HTLV-1 positive up vs HTLV-1 negative	63.513	2.8425	0.268528
OR7E97P	OTTHUMT00000356290 // OR7E97P // olfactory receptor, family 7, subfamily E, member 97 p	3.18774e-05	2.53108	HTLV-1 positive up vs HTLV-1 negative	123.175	3.58988	0.174867
ORMDL3	NM_139280 // ORMDL3 // ORMDL sphingolipid biosynthesis regulator 3 // 17q12 // 94103 //	6.00827e-05	4.03839	HTLV-1 positive up vs HTLV-1 negative	98.722	8.11062	0.492937
OSBPL1A	NM_001242508 // OSBPL1A // oxysterol binding protein-like 1A // 18q11.1 // 114876 /// N	3.48404e-06	-6.74945	HTLV-1 positive down vs HTLV-1 negative	263.336	15.1775	0.345814
OSBPL5	NM_001144063 // OSBPL5 // oxysterol binding protein-like 5 // 11p15.4 // 114879 /// NM_	0.00220025	-2.70323	HTLV-1 positive down vs HTLV-1 negative	26.1095	4.11665	0.946013
OSTF1	NM_012383 // OSTF1 // osteoclast stimulating factor 1 // 9q13-q21.2 // 26578 /// XM_006	0.000170642	2.53493	HTLV-1 positive up vs HTLV-1 negative	68.1795	3.60163	0.316954
P2RX1	NM_002558 // P2RX1 // purinergic receptor P2X, ligand gated ion channel, 1 // 17p13.3 /	2.22219e-06	3.28344	HTLV-1 positive up vs HTLV-1 negative	306.769	5.88387	0.115081
PACSIN2	NM_001184970 // PACSIN2 // protein kinase C and casein kinase substrate in neurons 2 //	5.91757e-05	-2.07974	HTLV-1 positive down vs HTLV-1 negative	99.2503	2.23197	0.13493
PARVG	NM_001137605 // PARVG // parvin, gamma // 22q13.31 // 64098 /// NM_022141 // PARVG // p	7.70179e-07	-14.2474	HTLV-1 positive down vs HTLV-1 negative	438.946	29.3781	0.401573
PCGF2	NM_007144 // PCGF2 // polycomb group ring finger 2 // 17q12 // 7703 /// XM_005257640 //	0.000570011	2.9348	HTLV-1 positive up vs HTLV-1 negative	43.8904	4.82525	0.659631
PDP1	NM_001161779 // PDP1 // pyruvate dehyrogenase phosphatase catalytic subunit 1 // 8q22.1	0.000135838	-7.17904	HTLV-1 positive down vs HTLV-1 negative	73.9771	16.1743	1.31184
PDX1	NM_000209 // PDX1 // pancreatic and duodenal homeobox 1 // 13q12.1 // 3651 /// XR_94157	9.03314e-05	3.55215	HTLV-1 positive up vs HTLV-1 negative	85.5126	6.68824	0.469281
PGBD5	NM_001258311 // PGBD5 // piggyBac transposable element derived 5 // 1q42.13 // 79605 //	0.00083477	-2.53321	HTLV-1 positive down vs HTLV-1 negative	38.0313	3.5964	0.567384
PIK3C2B	NM_002646 // PIK3C2B // phosphatidylinositol-4-phosphate 3-kinase, catalytic subunit ty	0.0007464	3.7311	HTLV-1 positive up vs HTLV-1 negative	39.6731	7.21696	1.09146
PIR	NM_001018109 // PIR // pirin // Xp22.2 // 8544 /// NM_003662 // PIR // pirin // Xp22.2	1.81703e-06	5.393	HTLV-1 positive up vs HTLV-1 negative	328.422	11.8204	0.215949
PLA1A	NM_001206960 // PLA1A // phospholipase A1 member A // 3q13.13-q13.2 // 51365 /// NM_001	0.000124415	2.36345	HTLV-1 positive up vs HTLV-1 negative	76.3299	3.07964	0.242079
PLAUR	NM_001005376 // PLAUR // plasminogen activator, urokinase receptor // 19q13 // 5329 ///	3.83578e-06	-4.35592	HTLV-1 positive down vs HTLV-1 negative	254.862	9.01408	0.212211
PLS3	NM_001136025 // PLS3 // plastin 3 // Xq23 // 5358 /// NM_001172335 // PLS3 // plastin 3	2.65599e-05	9.45091	HTLV-1 positive up vs HTLV-1 negative	131.228	21.0011	0.960209
PLSCR3	NM_001201576 // PLSCR3 // phospholipid scramblase 3 // 17p13.1 // 57048 /// NM_020360 /	3.2232e-06	2.35289	HTLV-1 positive up vs HTLV-1 negative	270.394	3.04766	0.0676272
PLXNA3	NM_017514 // PLXNA3 // plexin A3 // Xq28 // 55558 /// XM_005274705 // PLXNA3 // plexin	6.58889e-05	3.20409	HTLV-1 positive up vs HTLV-1 negative	95.5745	5.64424	0.354335
POLR2A	NM_000937 // POLR2A // polymerase (RNA) II (DNA directed) polypeptide A, 220kDa // 17p1	0.00021365	2.08252	HTLV-1 positive up vs HTLV-1 negative	62.8823	2.24012	0.213744
PPM1K	NM_152542 // PPM1K // protein phosphatase, Mg2+/Mn2+ dependent, 1K // 4q22.1 // 152926	1.36783e-06	4.32578	HTLV-1 positive up vs HTLV-1 negative	361.549	8.92919	0.148182
PPM1K	NM_152542 // PPM1K // protein phosphatase, Mg2+/Mn2+ dependent, 1K // 4q22.1 // 152926	1.95143e-06	3.0288	HTLV-1 positive up vs HTLV-1 negative	320.579	5.11199	0.0956766
PPP4R1L	NR_003505 // PPP4R1L // protein phosphatase 4, regulatory subunit 1-like (pseudogene) /	0.000782712	3.36737	HTLV-1 positive up vs HTLV-1 negative	38.9686	6.13636	0.944816
PQLC3	NM_001282710 // PQLC3 // PQ loop repeat containing 3 // 2p25.1 // 130814 /// NM_0012827	0.00277336	-2.25039	HTLV-1 positive down vs HTLV-1 negative	23.7896	2.73861	0.690709
PREX1	NM_020820 // PREX1 // phosphatidylinositol-3,4,5-trisphosphate-dependent Rac exchange f	0.000369837	-4.25627	HTLV-1 positive down vs HTLV-1 negative	51.5027	8.73278	1.01736
PRF1	NM_001083116 // PRF1 // perforin 1 (pore forming protein) // 10q22 // 5551 /// NM_00504	0.00290714	-20.1978	HTLV-1 positive down vs HTLV-1 negative	23.3391	37.604	9.66721
PRICKLE2	NM_198859 // PRICKLE2 // prickle homolog 2 // 3p14.1 // 166336 /// XM_011533432 // PRIC	0.00256462	3.00989	HTLV-1 positive up vs HTLV-1 negative	24.5537	5.05435	1.23509
PRKAR2B	NM_002736 // PRKAR2B // protein kinase, cAMP-dependent, regulatory, type II, beta // 7q	0.00195574	-4.49288	HTLV-1 positive down vs HTLV-1 negative	27.3609	9.39734	2.06075
PRKCH	NM_006255 // PRKCH // protein kinase C, eta // 14q23.1 // 5583 /// XM_011536954 // PRKC	0.00312507	-8.01511	HTLV-1 positive down vs HTLV-1 negative	22.6615	18.0327	4.77444
PRKCQ	NM_001242413 // PRKCQ // protein kinase C, theta // 10p15 // 5588 /// NM_001282644 // P	0.000165841	-7.30595	HTLV-1 positive down vs HTLV-1 negative	68.8809	16.4631	1.43405
PROK2	NM_001126128 // PROK2 // prokineticin 2 // 3p13 // 60675 /// NM_021935 // PROK2 // prok	5.28711e-05	-6.0255	HTLV-1 positive down vs HTLV-1 negative	103.248	13.4274	0.780301
PRTFDC1	NM_001282786 // PRTFDC1 // phosphoribosyl transferase domain containing 1 // 10p12.1 //	0.000201523	-2.29473	HTLV-1 positive down vs HTLV-1 negative	64.2216	2.87195	0.268317
PSAT1	NM_021154 // PSAT1 // phosphoserine aminotransferase 1 // 9q21.2 // 29968 /// NM_058179	3.93296e-10	83.2656	HTLV-1 positive up vs HTLV-1 negative	5552.02	81.3998	0.0879678
PTGER4	NM_000958 // PTGER4 // prostaglandin E receptor 4 (subtype EP4) // 5p13.1 // 5734 /// X	7.17068e-05	3.82318	HTLV-1 positive up vs HTLV-1 negative	92.7714	7.4867	0.484203
PTGIR	NM_000960 // PTGIR // prostaglandin I2 (prostacyclin) receptor (IP) // 19q13.3 // 5739	0.0027887	2.25178	HTLV-1 positive up vs HTLV-1 negative	23.7365	2.74279	0.69331
PTP4A2	NM_001195100 // PTP4A2 // protein tyrosine phosphatase type IVA, member 2 // 1p35 // 80	9.27138e-07	-2.63545	HTLV-1 positive down vs HTLV-1 negative	412.315	3.9091	0.0568851
PTPN3	NM_001145368 // PTPN3 // protein tyrosine phosphatase, non-receptor type 3 // 9q31 // 5	0.00256172	-6.63816	HTLV-1 positive down vs HTLV-1 negative	24.5649	14.9144	3.64284
PXN	NM_001080855 // PXN // paxillin // 12q24.31 // 5829 /// NM_001243756 // PXN // paxillin	0.000256076	-2.71921	HTLV-1 positive down vs HTLV-1 negative	58.8933	4.16557	0.424385
PXYLP1	NM_001037172 // PXYLP1 // 2-phosphoxylose phosphatase 1 // 3q23 // 92370 /// NM_0012827	0.00298567	2.31403	HTLV-1 positive up vs HTLV-1 negative	23.0873	2.93017	0.761501
RAB30	NM_001286059 // RAB30 // RAB30, member RAS oncogene family // 11q14.1 // 27314 /// NM_0	1.98531e-05	6.33777	HTLV-1 positive up vs HTLV-1 negative	145.13	14.1935	0.586793
RAB36	NM_004914 // RAB36 // RAB36, member RAS oncogene family // 22q11.22 // 9609 /// XM_0052	2.24679e-05	-2.29807	HTLV-1 positive down vs HTLV-1 negative	139.055	2.88203	0.124355
RAB43	NM_001204883 // RAB43 // RAB43, member RAS oncogene family // 3q21.3 // 339122 /// NM_0	0.0013875	-2.01623	HTLV-1 positive down vs HTLV-1 negative	31.3017	2.0469	0.392356
RAB43P1	OTTHUMT00000430589 // RAB43P1 // RAB43 pseudogene 1 // 16q11.2 // 440375	0.00307664	-2.48287	HTLV-1 positive down vs HTLV-1 negative	22.8065	3.44274	0.905724
RAD51	NM_001164269 // RAD51 // RAD51 recombinase // 15q15.1 // 5888 /// NM_001164270 // RAD51	2.71905e-05	-2.12763	HTLV-1 positive down vs HTLV-1 negative	130.165	2.37293	0.109381
RASA2	NM_001303245 // RASA2 // RAS p21 protein activator 2 // 3q22-q23 // 5922 /// NM_0013032	0.00052969	-2.13949	HTLV-1 positive down vs HTLV-1 negative	45.1053	2.40799	0.320316
RASGRP2	NM_001098670 // RASGRP2 // RAS guanyl releasing protein 2 (calcium and DAG-regulated) /	8.68563e-07	-2.91028	HTLV-1 positive down vs HTLV-1 negative	421.498	4.75033	0.0676208
RASSF8	NM_001164746 // RASSF8 // Ras association (RalGDS/AF-6) domain family (N-terminal) memb	2.63544e-06	-3.25056	HTLV-1 positive down vs HTLV-1 negative	289.526	5.78467	0.119879
RBM19	NM_001146698 // RBM19 // RNA binding motif protein 19 // 12q24.21 // 9904 /// NM_001146	0.00153756	3.44547	HTLV-1 positive up vs HTLV-1 negative	30.075	6.3703	1.27088
RCBTB2	NM_001268 // RCBTB2 // regulator of chromosome condensation (RCC1) and BTB (POZ) domain	0.000627033	-2.45302	HTLV-1 positive down vs HTLV-1 negative	42.3555	3.35177	0.474806
RDH10	NM_172037 // RDH10 // retinol dehydrogenase 10 (all-trans) // 8q21.11 // 157506 /// XM_	1.26458e-05	4.50511	HTLV-1 positive up vs HTLV-1 negative	169.523	9.43135	0.333807
REEP2	NM_001271803 // REEP2 // receptor accessory protein 2 // 5q31 // 51308 /// NM_016606 //	0.000855085	9.02961	HTLV-1 positive up vs HTLV-1 negative	37.6865	20.157	3.20916
REL	NM_001291746 // REL // v-rel avian reticuloendotheliosis viral oncogene homolog // 2p13	1.38271e-05	6.36053	HTLV-1 positive up vs HTLV-1 negative	164.398	14.2487	0.520033
RELL1	NM_001085399 // RELL1 // RELT-like 1 // 4p14 // 768211 /// NM_001085400 // RELL1 // REL	1.80792e-05	-4.149	HTLV-1 positive down vs HTLV-1 negative	149.895	8.42769	0.337344
RGAG1	NM_020769 // RGAG1 // retrotransposon gag domain containing 1 // Xq23 // 57529 /// XM_0	0.00272731	2.37724	HTLV-1 positive up vs HTLV-1 negative	23.9514	3.12142	0.781939
RIBC2	NM_015653 // RIBC2 // RIB43A domain with coiled-coils 2 // 22q13.31 // 26150 /// XM_005	0.00130662	-5.44702	HTLV-1 positive down vs HTLV-1 negative	32.0389	11.9606	2.23989
RIMBP2	NM_015347 // RIMBP2 // RIMS binding protein 2 // 12q24.33 // 23504 /// XM_011538102 //	4.43271e-05	-2.59369	HTLV-1 positive down vs HTLV-1 negative	109.812	3.78128	0.206605
RINL	NM_001195833 // RINL // Ras and Rab interactor like // 19q13.2 // 126432 /// NM_198445	6.4187e-05	2.17083	HTLV-1 positive up vs HTLV-1 negative	96.4576	2.50095	0.155568
RNF144A	NM_014746 // RNF144A // ring finger protein 144A // 2p25.2 // 9781 /// XM_005246200 //	1.40599e-06	-13.8363	HTLV-1 positive down vs HTLV-1 negative	358.201	28.734	0.481305
RNF19B	NM_001127361 // RNF19B // ring finger protein 19B // 1p35.1 // 127544 /// NM_001300826	0.000348629	3.20012	HTLV-1 positive up vs HTLV-1 negative	52.6298	5.63221	0.642093
RNF2	NM_007212 // RNF2 // ring finger protein 2 // 1q25.3 // 6045 /// XM_005245413 // RNF2 /	0.000519403	2.09252	HTLV-1 positive up vs HTLV-1 negative	45.4351	2.26949	0.299701
RNF208	NM_031297 // RNF208 // ring finger protein 208 // 9q34.3 // 727800 /// ENST00000391553	9.41624e-05	3.12125	HTLV-1 positive up vs HTLV-1 negative	84.2652	5.39313	0.384011
RNF208	NM_031297 // RNF208 // ring finger protein 208 // 9q34.3 // 727800 /// ENST00000391553	9.41624e-05	3.12125	HTLV-1 positive up vs HTLV-1 negative	84.2652	5.39313	0.384011
RNFT2	NM_001109903 // RNFT2 // ring finger protein, transmembrane 2 // 12q24.22 // 84900 ///	2.08244e-07	3.23803	HTLV-1 positive up vs HTLV-1 negative	681.68	5.74684	0.0505824
ROBO1	NM_001145845 // ROBO1 // roundabout guidance receptor 1 // 3p12 // 6091 /// NM_002941 /	2.32909e-11	27.3617	HTLV-1 positive up vs HTLV-1 negative	14252.1	45.5838	0.0191903
ROGDI	NM_024589 // ROGDI // rogdi homolog // 16p13.3 // 79641 /// NR_046480 // ROGDI // rogdi	0.000588002	-2.12329	HTLV-1 positive down vs HTLV-1 negative	43.3848	2.3601	0.326396
RPP40	NM_001286132 // RPP40 // ribonuclease P/MRP 40kDa subunit // 6p25.1 // 10799 /// NM_001	9.12535e-05	-3.65502	HTLV-1 positive down vs HTLV-1 negative	85.206	6.99289	0.492422
RPS29	NM_001030001 // RPS29 // ribosomal protein S29 // 14q // 6235 /// NM_001032 // RPS29 //	0.00243016	2.25711	HTLV-1 positive up vs HTLV-1 negative	25.0914	2.7588	0.6597
RPUSD4	NM_001144827 // RPUSD4 // RNA pseudouridylate synthase domain containing 4 // 11q24.2 /	7.3173e-05	2.22629	HTLV-1 positive up vs HTLV-1 negative	92.1125	2.6664	0.173683
RREB1	NM_001003698 // RREB1 // ras responsive element binding protein 1 // 6p25 // 6239 /// N	0.000295281	-2.39872	HTLV-1 positive down vs HTLV-1 negative	55.9212	3.18664	0.341907
RYBP	NM_012234 // RYBP // RING1 and YY1 binding protein // 3p13 // 23429 /// XM_011548866 //	0.00115772	2.20115	HTLV-1 positive up vs HTLV-1 negative	33.5698	2.59126	0.463142
S100P	NM_005980 // S100P // S100 calcium binding protein P // 4p16 // 6286 /// ENST0000029637	0.000803809	-5.39773	HTLV-1 positive down vs HTLV-1 negative	38.579	11.8327	1.84028
S100Z	NM_130772 // S100Z // S100 calcium binding protein Z // 5q13.3 // 170591 /// XM_0115432	8.54607e-06	-2.72966	HTLV-1 positive down vs HTLV-1 negative	193.907	4.1976	0.129885
SATB1	NM_001131010 // SATB1 // SATB homeobox 1 // 3p23 // 6304 /// NM_001195470 // SATB1 // S	0.000149216	20.7103	HTLV-1 positive up vs HTLV-1 negative	71.5362	38.2336	3.20679
SATB2	NM_001172509 // SATB2 // SATB homeobox 2 // 2q33 // 23314 /// NM_001172517 // SATB2 //	0.00318971	4.82079	HTLV-1 positive up vs HTLV-1 negative	22.4725	10.2992	2.7498
SCN11A	NM_001287223 // SCN11A // sodium channel, voltage gated, type XI alpha subunit // 3p22.	0.00045845	2.04314	HTLV-1 positive up vs HTLV-1 negative	47.5858	2.12506	0.267944
SCP2	NM_001007098 // SCP2 // sterol carrier protein 2 // 1p32 // 6342 /// NM_001007099 // SC	0.00175429	-2.01456	HTLV-1 positive down vs HTLV-1 negative	28.5603	2.04207	0.429002
SEC11C	NM_001307941 // SEC11C // SEC11 homolog C, signal peptidase complex subunit // 18q21.32	0.000839204	2.09844	HTLV-1 positive up vs HTLV-1 negative	37.9551	2.28687	0.361512
SELL	NM_000655 // SELL // selectin L // 1q24.2 // 6402 /// NR_029467 // SELL // selectin L /	0.000808534	8.20358	HTLV-1 positive up vs HTLV-1 negative	38.4936	18.4377	2.87388
SELPLG	NM_001206609 // SELPLG // selectin P ligand // 12q24 // 6404 /// NM_003006 // SELPLG //	1.88759e-06	-3.98166	HTLV-1 positive down vs HTLV-1 negative	324.212	7.94706	0.147072
SFXN4	NM_213649 // SFXN4 // sideroflexin 4 // 10q26.11 // 119559 /// NR_110305 // SFXN4 // si	0.000529652	3.04906	HTLV-1 positive up vs HTLV-1 negative	45.1065	5.17366	0.688193
SGCB	NM_000232 // SGCB // sarcoglycan beta // 4q12 // 6443 /// XM_006714049 // SGCB // sarco	0.00277743	3.52939	HTLV-1 positive up vs HTLV-1 negative	23.7754	6.62057	1.67077
SGK3	NM_001033578 // SGK3 // serum/glucocorticoid regulated kinase family, member 3 // 8q12	0.000491284	-5.52202	HTLV-1 positive down vs HTLV-1 negative	46.383	12.1544	1.57226
SIRPG	NM_001039508 // SIRPG // signal-regulatory protein gamma // 20p13 // 55423 /// NM_01855	9.27509e-07	-8.41928	HTLV-1 positive down vs HTLV-1 negative	412.259	18.8952	0.275
SIT1	NM_014450 // SIT1 // signaling threshold regulating transmembrane adaptor 1 // 9p13-p12	1.16776e-07	-15.9691	HTLV-1 positive down vs HTLV-1 negative	827.763	31.9555	0.231628
SIX3	NM_005413 // SIX3 // SIX homeobox 3 // 2p21 // 6496 /// XM_011533042 // SIX3 // SIX hom	5.99012e-06	3.91578	HTLV-1 positive up vs HTLV-1 negative	218.951	7.75628	0.212549
SKAP1	NM_001075099 // SKAP1 // src kinase associated phosphoprotein 1 // 17q21.32 // 8631 ///	1.66236e-05	-30.4707	HTLV-1 positive down vs HTLV-1 negative	154.296	48.597	1.88975
SLAMF1	NM_003037 // SLAMF1 // signaling lymphocytic activation molecule family member 1 // 1q2	1.86129e-08	25.6702	HTLV-1 positive up vs HTLV-1 negative	1531.12	43.8426	0.171806
SLC16A9	NM_194298 // SLC16A9 // solute carrier family 16, member 9 // 10q21.2 // 220963 /// XM_	0.00250191	2.44021	HTLV-1 positive up vs HTLV-1 negative	24.7997	3.31276	0.801486
SLC35F2	NM_017515 // SLC35F2 // solute carrier family 35, member F2 // 11q22.3 // 54733 /// XM_	7.76484e-05	2.22713	HTLV-1 positive up vs HTLV-1 negative	90.2055	2.6689	0.177521
SLC35G2	NM_001097599 // SLC35G2 // solute carrier family 35, member G2 // 3q22.3 // 80723 /// N	0.00174853	2.86662	HTLV-1 positive up vs HTLV-1 negative	28.5973	4.61685	0.968664
SLC39A9	NM_001252148 // SLC39A9 // solute carrier family 39, member 9 // 14q24.1 // 55334 /// N	0.000710601	2.08897	HTLV-1 positive up vs HTLV-1 negative	40.414	2.25904	0.335386
SLC41A2	NM_032148 // SLC41A2 // solute carrier family 41 (magnesium transporter), member 2 // 1	0.000658654	6.02003	HTLV-1 positive up vs HTLV-1 negative	41.5823	13.4138	1.93551
SLC45A4	NM_001080431 // SLC45A4 // solute carrier family 45, member 4 // 8q24.3 // 57210 /// NM	0.00264742	-2.21571	HTLV-1 positive down vs HTLV-1 negative	24.241	2.63474	0.652136
SLC46A3	NM_001135919 // SLC46A3 // solute carrier family 46, member 3 // 13q12.3 // 283537 ///	5.55135e-05	-4.30684	HTLV-1 positive down vs HTLV-1 negative	101.499	8.87579	0.524683
SLCO5A1	NM_001146008 // SLCO5A1 // solute carrier organic anion transporter family, member 5A1	0.00120456	2.55049	HTLV-1 positive up vs HTLV-1 negative	33.0611	3.64917	0.66226
SMAD3	NM_001145102 // SMAD3 // SMAD family member 3 // 15q22.33 // 4088 /// NM_001145103 // S	9.72686e-06	-2.62037	HTLV-1 positive down vs HTLV-1 negative	185.499	3.86292	0.124947
SMOX	NM_001270691 // SMOX // spermine oxidase // 20p13 // 54498 /// NM_175839 // SMOX // spe	0.00269518	-5.67072	HTLV-1 positive down vs HTLV-1 negative	24.0665	12.5353	3.12518
SNAP25	NM_003081 // SNAP25 // synaptosome associated protein 25kDa // 20p12-p11.2 // 6616 ///	2.53483e-05	43.1475	HTLV-1 positive up vs HTLV-1 negative	133.368	58.996	2.65412
SNORD116-23	NR_003337 // SNORD116-23 // small nucleolar RNA, C/D box 116-23 // 15q11.2 // 100033434	0.00338561	3.09738	HTLV-1 positive up vs HTLV-1 negative	21.9298	5.32065	1.45573
SNX25	NM_031953 // SNX25 // sorting nexin 25 // 4q35.1 // 83891 /// XM_005263267 // SNX25 //	1.24832e-05	2.37725	HTLV-1 positive up vs HTLV-1 negative	170.279	3.12148	0.109989
SPATA6	NM_001286238 // SPATA6 // spermatogenesis associated 6 // 1p33 // 54558 /// NM_00128623	0.000411834	2.25307	HTLV-1 positive up vs HTLV-1 negative	49.5062	2.74667	0.332888
SPNS3	NM_182538 // SPNS3 // spinster homolog 3 (Drosophila) // 17p13.2 // 201305 /// XM_01152	0.00202381	-5.57131	HTLV-1 positive down vs HTLV-1 negative	26.9924	12.2811	2.72991
SPOCK1	NM_004598 // SPOCK1 // sparc/osteonectin, cwcv and kazal-like domains proteoglycan (tes	6.24324e-05	2.07834	HTLV-1 positive up vs HTLV-1 negative	97.4013	2.22787	0.137239
SPOPL	NM_001001664 // SPOPL // speckle-type POZ protein-like // 2q22.1 // 339745 /// XM_00526	0.000483044	-2.07399	HTLV-1 positive down vs HTLV-1 negative	46.6745	2.21514	0.284756
SPRED2	NM_001128210 // SPRED2 // sprouty-related, EVH1 domain containing 2 // 2p14 // 200734 /	0.000148455	-2.56	HTLV-1 positive down vs HTLV-1 negative	71.667	3.67825	0.307945
SPTBN1	NM_003128 // SPTBN1 // spectrin, beta, non-erythrocytic 1 // 2p21 // 6711 /// NM_178313	7.67121e-05	-26.5646	HTLV-1 positive down vs HTLV-1 negative	90.5921	44.773	2.96535
SSBP2	NM_001256732 // SSBP2 // single-stranded DNA binding protein 2 // 5q14.1 // 23635 /// N	0.00105986	-8.84575	HTLV-1 positive down vs HTLV-1 negative	34.7269	19.7819	3.41785
ST8SIA6	NM_001004470 // ST8SIA6 // ST8 alpha-N-acetyl-neuraminide alpha-2,8-sialyltransferase 6	0.000575991	9.75947	HTLV-1 positive up vs HTLV-1 negative	43.72	21.6061	2.96516
STAC	NM_001292049 // STAC // SH3 and cysteine rich domain // 3p22.3 // 6769 /// NM_003149 //	0.000148188	6.34884	HTLV-1 positive up vs HTLV-1 negative	71.7131	14.2204	1.18977
STAG3L1	NR_040583 // STAG3L1 // stromal antigen 3-like 1 (pseudogene) // 7q11.23 // 54441 /// A	0.000278359	-2.41532	HTLV-1 positive down vs HTLV-1 negative	57.1353	3.23705	0.339935
STAG3L1	NR_040583 // STAG3L1 // stromal antigen 3-like 1 (pseudogene) // 7q11.23 // 54441 /// N	0.000148212	-2.4259	HTLV-1 positive down vs HTLV-1 negative	71.7091	3.26924	0.273542
STAG3L1	NR_040583 // STAG3L1 // stromal antigen 3-like 1 (pseudogene) // 7q11.23 // 54441 /// A	0.000160507	-2.43905	HTLV-1 positive down vs HTLV-1 negative	69.6927	3.30924	0.2849
STARD8	NM_001142503 // STARD8 // StAR-related lipid transfer domain containing 8 // Xq13.1 //	0.000208487	4.00023	HTLV-1 positive up vs HTLV-1 negative	63.4397	8.00066	0.756686
STAT5A	NM_001288718 // STAT5A // signal transducer and activator of transcription 5A // 17q11.	4.48825e-07	6.04534	HTLV-1 positive up vs HTLV-1 negative	526.546	13.4766	0.153566
STC2	NM_003714 // STC2 // stanniocalcin 2 // 5q35.1 // 8614 /// ENST00000265087 // STC2 // s	0.0017397	2.62211	HTLV-1 positive up vs HTLV-1 negative	28.6542	3.86825	0.809986
STEAP1B	NM_001164460 // STEAP1B // STEAP family member 1B // 7p15.3 // 256227 /// NM_207342 //	0.000862043	2.78164	HTLV-1 positive up vs HTLV-1 negative	37.5708	4.35677	0.695769
STK33	NM_001289058 // STK33 // serine/threonine kinase 33 // 11p15.3 // 65975 /// NM_00128905	0.00123505	-2.03085	HTLV-1 positive down vs HTLV-1 negative	32.744	2.0893	0.382843
STRBP	NM_001171137 // STRBP // spermatid perinuclear RNA binding protein // 9q33.3 // 55342 /	4.22674e-05	-2.91307	HTLV-1 positive down vs HTLV-1 negative	111.651	4.75885	0.255736
STX17	NM_017919 // STX17 // syntaxin 17 // 9q31.1 // 55014 /// XM_011518820 // STX17 // synta	0.000205928	-2.25802	HTLV-1 positive down vs HTLV-1 negative	63.7229	2.76153	0.260019
STX3	NM_001178040 // STX3 // syntaxin 3 // 11q12.1 // 6809 /// NM_004177 // STX3 // syntaxin	0.00206446	-2.86089	HTLV-1 positive down vs HTLV-1 negative	26.7801	4.59933	1.03047
STYK1	NM_018423 // STYK1 // serine/threonine/tyrosine kinase 1 // 12p13.2 // 55359 /// XM_005	2.32178e-07	-2.79205	HTLV-1 positive down vs HTLV-1 negative	657.215	4.38864	0.0400658
SUCO	NM_001282750 // SUCO // SUN domain containing ossification factor // 1q24 // 51430 ///	0.000510953	-2.13949	HTLV-1 positive down vs HTLV-1 negative	45.7126	2.408	0.316062
SYNGR3	NM_004209 // SYNGR3 // synaptogyrin 3 // 16p13 // 9143 /// ENST00000248121 // SYNGR3 //	5.24788e-07	4.35974	HTLV-1 positive up vs HTLV-1 negative	499.538	9.02481	0.108398
SYT11	NM_152280 // SYT11 // synaptotagmin XI // 1q21.2 // 23208 /// XM_005245014 // SYT11 //	0.00242444	11.1201	HTLV-1 positive up vs HTLV-1 negative	25.1151	24.1526	5.77005
TBC1D12	NM_015188 // TBC1D12 // TBC1 domain family, member 12 // 10q23.33 // 23232 /// XM_00671	2.03302e-06	5.51376	HTLV-1 positive up vs HTLV-1 negative	316.161	12.1331	0.230258
TBC1D20	NM_144628 // TBC1D20 // TBC1 domain family, member 20 // 20p13 // 128637 /// NR_111901	2.53107e-05	-2.13668	HTLV-1 positive down vs HTLV-1 negative	133.437	2.39967	0.107901
TBX21	NM_013351 // TBX21 // T-box 21 // 17q21.32 // 30009 /// XM_011524698 // TBX21 // T-box	0.00246381	4.99375	HTLV-1 positive up vs HTLV-1 negative	24.9532	10.7659	2.58867
TCEA3	NM_003196 // TCEA3 // transcription elongation factor A (SII), 3 // 1p36.12 // 6920 ///	0.00247599	-2.83085	HTLV-1 positive down vs HTLV-1 negative	24.9038	4.50743	1.08596
TGFBR1	NM_001130916 // TGFBR1 // transforming growth factor, beta receptor 1 // 9q22 // 7046 /	0.00166407	3.51404	HTLV-1 positive up vs HTLV-1 negative	29.1587	6.57487	1.35291
TGFBR3	NM_001195683 // TGFBR3 // transforming growth factor beta receptor III // 1p33-p32 // 7	0.000437448	6.93888	HTLV-1 positive up vs HTLV-1 negative	48.4172	15.6207	1.93577
TIAM2	NM_001010927 // TIAM2 // T-cell lymphoma invasion and metastasis 2 // 6q25.2 // 26230 /	4.47429e-07	12.0954	HTLV-1 positive up vs HTLV-1 negative	527.098	25.8679	0.294457
TIMP2	NM_003255 // TIMP2 // TIMP metallopeptidase inhibitor 2 // 17q25 // 7077 /// ENST000002	0.000277531	-3.7384	HTLV-1 positive down vs HTLV-1 negative	57.1973	7.23841	0.75931
TIPARP	NM_001184717 // TIPARP // TCDD-inducible poly(ADP-ribose) polymerase // 3q25.31 // 2597	0.00170918	-2.5301	HTLV-1 positive down vs HTLV-1 negative	28.8542	3.58688	0.745862
TLR6	NM_006068 // TLR6 // toll-like receptor 6 // 4p14 // 10333 /// XM_005262637 // TLR6 //	0.0025183	-5.29148	HTLV-1 positive down vs HTLV-1 negative	24.7346	11.5553	2.80302
TMEM156	NM_001303228 // TMEM156 // transmembrane protein 156 // 4p14 // 80008 /// NM_024943 //	3.79073e-05	-13.0326	HTLV-1 positive down vs HTLV-1 negative	115.97	27.4399	1.41967
TMEM44	NM_001011655 // TMEM44 // transmembrane protein 44 // 3q29 // 93109 /// NM_001166305 //	6.82115e-05	2.3966	HTLV-1 positive up vs HTLV-1 negative	94.4173	3.18018	0.202093
TMX4	NM_021156 // TMX4 // thioredoxin-related transmembrane protein 4 // 20p12 // 56255 ///	2.4558e-05	-2.71717	HTLV-1 positive down vs HTLV-1 negative	134.839	4.15933	0.185079
TNFAIP3	NM_001270507 // TNFAIP3 // tumor necrosis factor, alpha-induced protein 3 // 6q23 // 71	0.000605759	3.08428	HTLV-1 positive up vs HTLV-1 negative	42.9055	5.28083	0.738482
TNFAIP8L1	NM_001167942 // TNFAIP8L1 // tumor necrosis factor, alpha-induced protein 8-like 1 // 1	4.34159e-06	2.83834	HTLV-1 positive up vs HTLV-1 negative	244.341	4.53035	0.111246
TNFRSF14	NM_001297605 // TNFRSF14 // tumor necrosis factor receptor superfamily, member 14 // 1p	0.000586342	2.28431	HTLV-1 positive up vs HTLV-1 negative	43.4306	2.84059	0.392432
TNFRSF18	NM_004195 // TNFRSF18 // tumor necrosis factor receptor superfamily, member 18 // 1p36.	1.44419e-05	12.4803	HTLV-1 positive up vs HTLV-1 negative	161.956	26.5223	0.982575
TNFRSF4	NM_003327 // TNFRSF4 // tumor necrosis factor receptor superfamily, member 4 // 1p36 //	4.47719e-07	8.27679	HTLV-1 positive up vs HTLV-1 negative	526.983	18.5937	0.211699
TNFRSF9	NM_001561 // TNFRSF9 // tumor necrosis factor receptor superfamily, member 9 // 1p36 //	0.00132707	10.9708	HTLV-1 positive up vs HTLV-1 negative	31.8468	23.8823	4.49947
TNIP1	NM_001252385 // TNIP1 // TNFAIP3 interacting protein 1 // 5q32-q33.1 // 10318 /// NM_00	2.87452e-05	3.81427	HTLV-1 positive up vs HTLV-1 negative	127.679	7.46066	0.350599
TOX2	NM_001098796 // TOX2 // TOX high mobility group box family member 2 // 20q13.12 // 8496	8.73707e-06	-9.38269	HTLV-1 positive down vs HTLV-1 negative	192.446	20.8658	0.650547
TP73	NM_001126240 // TP73 // tumor protein p73 // 1p36.3 // 7161 /// NM_001126241 // TP73 //	1.63476e-05	6.79166	HTLV-1 positive up vs HTLV-1 negative	155.189	15.2768	0.590638
TPTE2	NM_001141968 // TPTE2 // transmembrane phosphoinositide 3-phosphatase and tensin homolo	7.73888e-05	5.94423	HTLV-1 positive up vs HTLV-1 negative	90.312	13.2251	0.878629
TPTE2P6	NR_002815 // TPTE2P6 // transmembrane phosphoinositide 3-phosphatase and tensin homolog	1.60119e-05	2.86316	HTLV-1 positive up vs HTLV-1 negative	156.302	4.60626	0.176821
TRIB2	NM_021643 // TRIB2 // tribbles pseudokinase 2 // 2p24.3 // 28951 /// NR_027303 // TRIB2	0.0012228	-2.1047	HTLV-1 positive down vs HTLV-1 negative	32.8701	2.30528	0.420798
TRIM16	NM_006470 // TRIM16 // tripartite motif containing 16 // 17p11.2 // 10626 /// AF096870	0.00232782	-3.24061	HTLV-1 positive down vs HTLV-1 negative	25.528	5.75462	1.35255
TRIM8	NM_030912 // TRIM8 // tripartite motif containing 8 // 10q24.3 // 81603 /// XM_00671798	0.000664938	2.32114	HTLV-1 positive up vs HTLV-1 negative	41.4345	2.95163	0.427416
TSPAN15	NM_012339 // TSPAN15 // tetraspanin 15 // 10q22.1 // 23555 /// XM_005269666 // TSPAN15	0.00114948	-8.67056	HTLV-1 positive down vs HTLV-1 negative	33.6621	19.4205	3.46154
TTLL1	NM_012263 // TTLL1 // tubulin tyrosine ligase-like family member 1 // 22q13.1 // 25809	0.00108782	-2.18734	HTLV-1 positive down vs HTLV-1 negative	34.3822	2.55008	0.445012
TUBA3C	NM_006001 // TUBA3C // tubulin, alpha 3c // 13q11 // 7278 /// ENST00000400113 // TUBA3C	3.41146e-07	3.25669	HTLV-1 positive up vs HTLV-1 negative	577.465	5.8032	0.0602966
TUBA3D	NM_080386 // TUBA3D // tubulin, alpha 3d // 2q21.1 // 113457 /// ENST00000321253 // TUB	8.21015e-07	3.33154	HTLV-1 positive up vs HTLV-1 negative	429.582	6.0287	0.0842032
TULP4	NM_001007466 // TULP4 // tubby like protein 4 // 6q25-q26 // 56995 /// NM_020245 // TUL	0.000710101	-3.66135	HTLV-1 positive down vs HTLV-1 negative	40.4246	7.01157	1.04069
TWIST1	NM_000474 // TWIST1 // twist family bHLH transcription factor 1 // 7p21.2 // 7291 /// X	0.000637344	2.88465	HTLV-1 positive up vs HTLV-1 negative	42.0977	4.67198	0.665877
TWSG1	NM_020648 // TWSG1 // twisted gastrulation BMP signaling modulator 1 // 18p11.3 // 5704	0.00014903	2.59681	HTLV-1 positive up vs HTLV-1 negative	71.5681	3.79082	0.317808
TXNIP	NM_001313972 // TXNIP // thioredoxin interacting protein // 1q21.1 // 10628 /// NM_0064	8.93821e-07	-57.4227	HTLV-1 positive down vs HTLV-1 negative	417.44	68.2942	0.981615
UBE2Q2	NM_001145335 // UBE2Q2 // ubiquitin-conjugating enzyme E2Q family member 2 // 15q24.2 /	0.000128868	-2.66064	HTLV-1 positive down vs HTLV-1 negative	75.3796	3.98622	0.317292
USP27X	NM_001145073 // USP27X // ubiquitin specific peptidase 27, X-linked // Xp11.23 // 38985	3.32389e-05	-2.79139	HTLV-1 positive down vs HTLV-1 negative	121.397	4.38662	0.216807
USP31	NM_020718 // USP31 // ubiquitin specific peptidase 31 // 16p12.2 // 57478 /// XM_011545	9.21951e-05	-2.59728	HTLV-1 positive down vs HTLV-1 negative	84.8971	3.79228	0.268014
USP9Y	NM_004654 // USP9Y // ubiquitin specific peptidase 9, Y-linked // Yq11.2 // 8287 /// XM	3.548e-10	8.36981	HTLV-1 positive up vs HTLV-1 negative	5746.15	18.7908	0.019621
VAMP5	NM_006634 // VAMP5 // vesicle associated membrane protein 5 // 2p11.2 // 10791 /// ENST	4.34336e-05	2.68604	HTLV-1 positive up vs HTLV-1 negative	110.595	4.06399	0.220479
VDR	NM_000376 // VDR // vitamin D (1,25- dihydroxyvitamin D3) receptor // 12q13.11 // 7421	0.000318626	8.09294	HTLV-1 positive up vs HTLV-1 negative	54.3906	18.2005	2.00776
VGLL4	NM_001128219 // VGLL4 // vestigial-like family member 4 // 3p25.3 // 9686 /// NM_001128	0.000977402	-2.27009	HTLV-1 positive down vs HTLV-1 negative	35.8186	2.79778	0.468659
VLDLR	NM_001018056 // VLDLR // very low density lipoprotein receptor // 9p24 // 7436 /// NM_0	0.00176779	-2.83925	HTLV-1 positive down vs HTLV-1 negative	28.4742	4.53312	0.955205
VNN2	NM_001242350 // VNN2 // vanin 2 // 6q23-q24 // 8875 /// NM_004665 // VNN2 // vanin 2 //	0.00189107	-3.38281	HTLV-1 positive down vs HTLV-1 negative	27.7273	6.1827	1.3379
VOPP1	NM_001284282 // VOPP1 // vesicular, overexpressed in cancer, prosurvival protein 1 // 7	0.000154105	2.01549	HTLV-1 positive up vs HTLV-1 negative	70.7158	2.04476	0.173491
WDR48	NM_001303402 // WDR48 // WD repeat domain 48 // 3p21.33 // 57599 /// NM_001303403 // WD	2.35268e-07	2.49743	HTLV-1 positive up vs HTLV-1 negative	654.301	3.48715	0.0319775
WDR63	NM_001288563 // WDR63 // WD repeat domain 63 // 1p22.3 // 126820 /// NM_145172 // WDR63	3.33922e-06	7.20532	HTLV-1 positive up vs HTLV-1 negative	267.164	16.2343	0.364592
XAF1	NM_017523 // XAF1 // XIAP associated factor 1 // 17p13.1 // 54739 /// NM_199139 // XAF1	0.00252059	-13.3534	HTLV-1 positive down vs HTLV-1 negative	24.7256	27.9623	6.78543
YPEL1	NM_013313 // YPEL1 // yippee like 1 // 22q11.2 // 29799 /// NR_130910 // YPEL1 // yippe	3.89121e-06	-4.34139	HTLV-1 positive down vs HTLV-1 negative	253.621	8.97318	0.212282
ZC3H12C	NM_033390 // ZC3H12C // zinc finger CCCH-type containing 12C // 11q22.3 // 85463 /// XM	4.06025e-05	11.9971	HTLV-1 positive up vs HTLV-1 negative	113.227	25.6989	1.36181
ZMYND12	NM_001146192 // ZMYND12 // zinc finger, MYND-type containing 12 // 1p34.2 // 84217 ///	0.000703796	-2.00924	HTLV-1 positive down vs HTLV-1 negative	40.5604	2.0267	0.299804
ZNF175	NM_007147 // ZNF175 // zinc finger protein 175 // 19q13.4 // 7728 /// XM_005259217 // Z	0.000559234	2.93532	HTLV-1 positive up vs HTLV-1 negative	44.2037	4.82684	0.655173
ZNF22	NM_006963 // ZNF22 // zinc finger protein 22 // 10q11 // 7570 /// ENST00000298299 // ZN	0.000699282	-4.46588	HTLV-1 positive down vs HTLV-1 negative	40.6586	9.32209	1.37566
ZNF280B	NM_080764 // ZNF280B // zinc finger protein 280B // 22q11.22 // 140883 /// NR_130642 //	3.85752e-06	-2.09106	HTLV-1 positive down vs HTLV-1 negative	254.372	2.26519	0.0534302
ZNF280D	NM_001002843 // ZNF280D // zinc finger protein 280D // 15q21.3 // 54816 /// NM_00100284	5.32909e-06	-3.78956	HTLV-1 positive down vs HTLV-1 negative	227.861	7.38839	0.19455
ZNF282	NM_001303481 // ZNF282 // zinc finger protein 282 // 7q36.1 // 8427 /// NM_003575 // ZN	2.69028e-05	3.57775	HTLV-1 positive up vs HTLV-1 negative	130.646	6.76424	0.310652
ZNF358	NM_018083 // ZNF358 // zinc finger protein 358 // 19p13.2 // 140467 /// XM_005272460 //	4.12645e-08	5.26367	HTLV-1 positive up vs HTLV-1 negative	1173.01	11.4823	0.0587323
ZNF432	NM_014650 // ZNF432 // zinc finger protein 432 // 19q13.41 // 9668 /// XM_011527548 //	0.000211899	-2.8455	HTLV-1 positive down vs HTLV-1 negative	63.0693	4.55224	0.43307
ZNF480	NM_001297624 // ZNF480 // zinc finger protein 480 // 19q13.41 // 147657 /// NM_00129762	0.0015116	-8.78081	HTLV-1 positive down vs HTLV-1 negative	30.2755	19.6483	3.89391
ZNF544	NM_014480 // ZNF544 // zinc finger protein 544 // 19q13.43 // 27300 /// XM_011526738 //	0.00111745	-3.92438	HTLV-1 positive down vs HTLV-1 negative	34.0295	7.78123	1.37197
ZNF581	NM_016535 // ZNF581 // zinc finger protein 581 // 19q13.42 // 51545 /// XM_005258967 //	0.000451143	2.99881	HTLV-1 positive up vs HTLV-1 negative	47.8692	5.02057	0.629287
ZNF652	NM_001145365 // ZNF652 // zinc finger protein 652 // 17q21.32 // 22834 /// NM_014897 //	0.00104954	-3.56243	HTLV-1 positive down vs HTLV-1 negative	34.8572	6.71877	1.15651
ZNRF3	NM_001206998 // ZNRF3 // zinc and ring finger 3 // 22q12.1 // 84133 /// NM_032173 // ZN	7.99227e-07	-2.4779	HTLV-1 positive down vs HTLV-1 negative	433.498	3.42757	0.0474407
ZP3	NM_001110354 // ZP3 // zona pellucida glycoprotein 3 (sperm receptor) // 7q11.23 // 778	0.000343298	-4.54166	HTLV-1 positive down vs HTLV-1 negative	52.9275	9.5329	1.08067
ZPBP2	NM_198844 // ZPBP2 // zona pellucida binding protein 2 // 17q12 // 124626 /// NM_199321	0.000252574	9.83743	HTLV-1 positive up vs HTLV-1 negative	59.1882	21.7573	2.20558
